# Supplementary material for: Vomiting in pregnancy is associated with a higher risk of low birth weight: a cohort study
Source: BMC Pregnancy Childbirth. 2018 May 4;18:133. doi: 10.1186/s12884-018-1786-1 (PMC5935997; doi:10.1186/s12884-018-1786-1)
Supplement: Supplementary file 1 — Description of data: the data that was associated with the manuscript entitled “Vomiting in pregnancy is associated with a higher risk of low birth weight: a cohort study” by Petry et al. (https://doi.org/10.1186/s12884-018-1786-1) (XLSX 149 kb) [file 12884_2018_1786_MOESM1_ESM.xlsx]

## Sheet: paper
This document contains the data that was used to write the following manuscript:
Title	Vomiting in pregnancy is associated with a higher risk of low birth weight: a cohort study.
Authors	Clive J. Petry, Ken K Ong, Kathryn Beardsall, Ieuan A. Hughes, Carlo L. Acerini, David B. Dunger
Journal	BMC Pregnancy & Childbirth
doi	PRCH-D-17-00619
Corresponding author	Dr. Clive J. Petry (email: cjp1002@cam.ac.uk; tel. +44 1223 762945)
Correspondance related to the Cambridge Baby Growth Study	Dr. Carlo Acerini (email: cla22@cam.ac.uk; tel. +44 1223 336865)

## Sheet: data
dummy_id	nausea or vomiting?	first trimester vomiting?	second trimester vomiting?	third trimester vomiting?	Delivery of a Low Birth Weight baby?	Delivery of a small for gestational age baby?	Delivery of a Premature baby?	Gestational Age at birthof baby (weeks)	Parental marital status	Maternal BMI before pregnancy (kg/m2)	Maternal height (cm)	Maternal weight prior to pregnancy (kg)	Ethnic classification of baby	Maternal weight gain in pregnancy	Baby's birth weight (kg)	smoking	sex of baby	parity	number of fetuses in this pregnancy	Maternal age (years)	Gestational hypertension?	Gestational diabetes?	Birth weight adjusted for gestational age (kg)	Anti-emetic treatment?
1	Nausea but no vomiting				No	No	No	39.2857	married	25.1602	160	64.41			2.95	No	male	2	1	33.57			3.38703	No
2	Nausea but no vomiting				No	No	No	41.2857	married	23.5843	172.1	69.853			3.768	No	female	1	1	30.95	No	No	3.74905	No
3	Vomiting		Yes	Yes	No	No	No	37.5714	married	25.7198	162.6	68		2	3.69	No	male	2	1	35.87		No	3.07673	No
4	No nausea or vomiting	No	No	No	No	No	No	39.2857	married	23.3253	165	63.503	white	6.347	3.62		female	1	1	38.97		No	3.38703	No
5	Vomiting	Yes			No	No	No	41.1429	married	21.7616	166.5	60.328		1.472	4.36		male	2	1	34.34	No	No	3.72319	No
6	Vomiting				No	No	No	40.8571	married			62.369	white	0.454	3.76		female	2	1	27.4	No	No	3.67148	No
7	Vomiting	Yes	Yes		No	No	No	40	married	33.7493	168	95.254	white	7.031	3.48		female	3	1	37.57	Yes	No	3.51633	No
8	Vomiting	Yes	Yes		No	No	No	39.4286	married	24.9117	172.7	74.3	white	17.78	3.25		male	1	1				3.41289	No
9	Nausea but no vomiting				No	No	No	40.7143	married	21.3938	157.5	53.07		6.351	4.66	No	male	3	1				3.64562	No
10	Nausea but no vomiting				No	No	No	39.4286	married		165.1		white		4.66	No	male	2	1	32.25		No	3.41289	No
11	Vomiting	Yes			No	No	No	38.1429	married	25.9644	153	60.78	white	3.17	3.96		male	3	1	35.03		Yes	3.18017	No
12	Vomiting	Yes	Yes		No	No	No	39.2857	married	26.9579	165.1	73.482		2.722	3.93	No	female	1	1	31.38	No	No	3.38703	No
13	No nausea or vomiting	No	No	No	No	No	No	39.1429	married	26.8136	165	73	white	2	4.05		male	3	1	38.17		Yes	3.36117	No
14	No nausea or vomiting	No	No	No	No	No	No	38.4286	married	21.3669	181	70	white		4.22		female	2	1	32.91	No	Yes	3.23188	No
15	Vomiting	Yes	Yes		No	No	No	41	married	20.8456	157.5	51.71		4.082	3.78		male	1	1	27.42			3.69733	No
16	Nausea but no vomiting				No	No	No	40.1429	married	19.5988	180	63.5	white		3.26		female	3	1	36.51	No	No	3.54218	No
17	Vomiting	Yes			No	Yes	No	41.4286	married	24.6456	168.9	70.307	white	15.876	3.04		male	2	1	32.16		No	3.77491	No
18	Vomiting	Yes			No	No	No	38.4286	married	22.5077	172.7	67.13	white	12.25	4.7	No	male	3	1	35.79	No	Yes	3.23188	Yes
19	Nausea but no vomiting				No	No	No	41.5714	married	20.0155	176	62		10.12	3.34		female	1	1	28.68	Yes	No	3.80077	No
20	Nausea but no vomiting				No	No	No	39.7143	married	27.3416	152.4	63.503	asian	6.35	3.965	No	male	2	1	37.27			3.46461	No
21	Vomiting	Yes	Yes		No	No	No	40.5714	married	22.8625	166	63	white		2.95		female	1	1	28.7		No	3.61976	No
22	Vomiting	Yes	Yes		No	No	No	40	married	25.3915	162.6	67.132	white	0.868	3.87		female	3	1	37.87	No		3.51633	No
23	Nausea but no vomiting				No	No	No	40.7143	married	25.6255	165.1	69.85		4.54	3.68	No	male	2	1	37.24			3.64562	No
24	Nausea but no vomiting				No	No	No	39	married	23.6739	177.8	74.84			3.95		male	2	1	32.76	No		3.33532	No
25	Vomiting		Yes		No	No	No	41.4286	married	20.6151	178	65.317	white	10.887	4.07		male	1	1	26.94	No	No	3.77491	No
26	No nausea or vomiting	No	No	No	No	No	No	40.1429	married	20.2271	172.7	60.328	white	11.34	4.08		female	2	1	35.78		No	3.54218	No
27	Vomiting		Yes		No	No	No	40.5714	married	22.6559	152.4	52.62	white	16.33	3.28		male	2	1	29.15		No	3.61976	No
28	Vomiting	Yes	Yes		No	No	No	41.7143	married						4.17	No	male	1	1	36.82	No		3.82663	No
29	Vomiting	Yes			No	No	No	40.1429	married	26.4641	172.7	78.93		19.05	4.083	No	male	1	1	32.8	No	No	3.54218	No
30	Vomiting		Yes		No	No	No	40.1429	married	27.6361	168	78	white	7.5	3.57		female	2	1	32.17			3.54218	No
31	No nausea or vomiting	No	No	No	No	No	No	37.8571	married	38.363	170.2	111.13	white	0.454	2.53		male	1	1	27.89	Yes	Yes	3.12845	No
32	Nausea but no vomiting				No	No	No	39.8571	married	20.5499	168	58	white	9	3.32		male	2	1	29.19	No		3.49047	No
33	No nausea or vomiting	No	No	No	No	No	No	41.2857	married	19.1327	168	54	white	3	3.36	No	male	1	1	36.2		No	3.74905	No
34	Vomiting	Yes			No	No	No	42.1429	married	19.487	168	55	white	10	3.68		male	1	1	27.91	No	No	3.9042	No
35	Nausea but no vomiting				No	No	No	40.7143	married	27.852	163	74	white	10.37	3.58		male	2	1				3.64562	No
36	No nausea or vomiting	No	No	No	No	No	No	38	co-habiting	21.3063	168.9	60.781	white		3.01		male	2	1	37.39		Yes	3.15431	No
37	Nausea but no vomiting				No	No	No	40.7143	co-habiting	18.3989	166	50.7	white	2.3	3.62		male	2	1	34.71		No	3.64562	No
38	No nausea or vomiting	No	No	No	No	No	No	41.2857	married	20.9928	165	57.153	white	4.987	3.74		female	2	1	33.08	No	No	3.74905	No
39	Vomiting	Yes			No	No	No	41.4286	married	21.0326	168.9	60		2	4.25	No	male	2	1	30.06			3.77491	No
40	Vomiting				No	No	No	40.7143	married	23.3242	165	63.5	white	3.18	3.14		male	2	1	34.39	No	No	3.64562	No
41	No nausea or vomiting	No	No	No	No	No	No	41.5714	married	28.9041	152.4	67.132		12.25	4.245	No	female	2	1	30.08		No	3.80077	No
42	No nausea or vomiting	No	No	No	No	No	No	40.4286	married		167.6		white		3.56		female	2	1	34.35	No	No	3.5939	No
43	Nausea but no vomiting				No	No	No	37.8571	married	21.4769	167.6	60.328			3.54	No	male	1	1	30.17		No	3.12845	No
44	Nausea but no vomiting				No	No	No	39	married	25.6884	166.5	71.214	white	13.608	3.89		male	1	1	28.59	No	Yes	3.33532	No
45	Vomiting	Yes	Yes		No	No	No	41.2857	co-habiting	22.0964	177.8	69.853	white		3.745		female	3	1	37.18	No	No	3.74905	No
46	No nausea or vomiting	No	No	No	No	No	No	41.7143	single	35.8394	157.5	88.904			3.52	No	male	2	1	33.5		No	3.82663	No
47	Nausea but no vomiting				No	No	No	40.5714	married	20.9042	168	59	white	12	3.56		male	1	1	33.86	No	No	3.61976	No
48	Nausea but no vomiting				No	No	No	41.1429	married	21.4776	167.6	60.33		3.17	3.83	No	male	3	1	33.24			3.72319	No
49	Vomiting	Yes	Yes		No	No	No	39.8571	married	20.7967	167	58	white	11	3.78		male	1	1	31.94	No		3.49047	No
50	Nausea but no vomiting				No	No	No	40.8571	married	20.9674	165.1	57.153	white	3.175	3.684	No	female	4	1	34.67	No		3.67148	No
51	Vomiting	Yes			No	No	No	39.8571	married	24.8667	167.6	69.85			3.68	No	female	1	1	36.11	No		3.49047	No
52	No nausea or vomiting	No	No	No	Yes	No	Yes	35	married	26.4195	162.6	69.85			2.08		female	2	1	38.26	Yes		2.61128	No
53	No nausea or vomiting	No	No	No	No	No	No	37.8571	married	24.1367	157.5	59.874		6.804	3.396	No	female	1	1	30.43	No	No	3.12845	No
54	Vomiting	Yes			No	No	No	39.8571	co-habiting	21.9217	170.2	63.503	white		3.39		male	2	1	28.34		No	3.49047	No
55	Nausea but no vomiting				No	No	No	39.8571	married	20.4162	162.6	53.978	white	6.35	3.564	No	male	3	1	35.86			3.49047	No
56	Vomiting	Yes	Yes		No	No	No	42	co-habiting	28.3674	162.6	75			3.6	No	female	1	1	31.15	No	No	3.87834	No
57	Vomiting	Yes	Yes	Yes	No	No	No	41.7143	married	20.8325	161	54	white	16	3.28		male	1	1	31.3		No	3.82663	No
58	Vomiting	Yes	Yes		No	No	No	39	married	19.4674	165	53			3.085	No	female	2	1	35.09			3.33532	No
59	No nausea or vomiting	No	No	No	No	No	No	40.4286	single	25.8644	185.4	88.904		6.35	3.9	No	female	1	1	25.85		No	3.5939	No
60	Nausea but no vomiting				No	No	No	40.8571	married	23.5868	157.5	58.51		9.98	4.36	No	female	2	1	32.23	No		3.67148	No
61	Nausea but no vomiting				No	No	No	38	married	18.5093	177.8	58.513		11.34	2.84	No	female	1	1	30.95		No	3.15431	No
62	No nausea or vomiting	No	No	No	No	No	No	41.5714	co-habiting	20.243	162.6	53.52		3.63	3.48	No	female	1	1	23.41		No	3.80077	No
63	No nausea or vomiting	No	No	No	No	No	No	41	married	36.0282	162.6	95.254	white		3.68	No	male	2	1	30.65		No	3.69733	No
64	Vomiting	Yes	Yes		No	No	No	41.4286	married	20.7935	163.8	55.79		14.97	4.324	No	female	2	1	34.65		No	3.77491	No
65	No nausea or vomiting	No	No	No	No	No	No	39.7143	married	18.9216	168.9	53.978		9.525	3.86		male	1	1	30.34		No	3.46461	No
66	Nausea but no vomiting				No	No	No	39.7143	married	22.8611	170.2	66.224		1.776	3.82	No	male	2	1	36.92	No	No	3.46461	No
67	No nausea or vomiting	No	No	No	No	No	No	39.7143	co-habiting	32.2538	162.6	85.275	white	0.908	3.96		male	1	1	36.98	No		3.46461	No
68	Nausea but no vomiting				No	No	No	40.2857	co-habiting	20.3466	167.6	57.153			2.938	No	female	1	1	34.85		No	3.56804	No
69	No nausea or vomiting	No	No	No	No	No	No	39.1429	married	27.6216	162.6	73.028		19.051	3.5	No	female	2	1	31.67			3.36117	No
70	Vomiting	Yes	Yes		No	No	No	41.2857	married	20.3559	170.2	58.967	white	5.443	3.26		male	1	1	34.65	No		3.74905	No
71	No nausea or vomiting	No	No	No	No	No	No	39.8571	married	22.6061	167.6	63.5		2.72	3.064	No	male	2	1	35.63		No	3.49047	No
72	Nausea but no vomiting				No	No	No	39.5714	married	24.1617	193	90	white	7	4.17		female	2	1			No	3.43875	Yes
73	Vomiting	Yes	Yes		No	No	No	39.4286	married	18.9345	163.8	50.802	white	9.526	3.55		male	1	1	30.27	No	Yes	3.41289	No
74	Nausea but no vomiting				No	No	No	36.2857	married	24.4864	168.9	69.853		15.701	2.98	No	male	2	1	33.34		Yes	2.84401	No
75	Nausea but no vomiting				No	No	No	38.2857	married	22.3916	170.2	64.864	white	4.989	3.33	Yes	male	3	1	36.91			3.20602	No
76	Nausea but no vomiting				No	No	No	39	married				white		3.06		male	2	1	38.42		No	3.33532	No
77	Nausea but no vomiting				No	No	No	41.2857	married	17.7143	177.8	56		12	4.08	No	male	3	1	36.3	No		3.74905	No
78	Vomiting		Yes		No	No	No	41.8571	married	20.224	177.2	63.503	white	13.607	3.22		male	1	1	36.31	No	No	3.85248	No
79	Nausea but no vomiting				No	No	No	39.8571	married	24.0238	167	67	white	3	3.58		female	3	1	35.08		No	3.49047	No
80	Nausea but no vomiting				Yes	Yes	No	39.4286	married	32.2477	160	82.554	white	-4.084	2.46		male	1	1	35.8	No	No	3.41289	No
81	No nausea or vomiting	No	No	No	No	No	No	39.5714	married	22.5475	165.1	61.46	white		3.73		female	2	1	30.1	No		3.43875	No
82	No nausea or vomiting	No	No	No	No	No	No	40.8571	single	21.6333	172	64	white	11	3.78		male	2	1	27.26		No	3.67148	No
83	Vomiting	Yes			No	Yes	No	40.1429	married	21.1958	149.9	47.627		3.373	2.68	No	female	1	1			No	3.54218	No
84	Nausea but no vomiting				No	No	No	41.5714	married	25.2198	162.6	66.678	white	13.154	3.71	No	male	2	1	30.57		No	3.80077	No
85	Vomiting				No	No	No	40.2857	married	20.4162	162.6	53.978	white	6.35	3.77	No	male	1	1	37.91	No	No	3.56804	No
86	Vomiting				No	No	No	40.5714	married		159.4		white		3.5		female	1	1	31.25	No	No	3.61976	No
87	Nausea but no vomiting				No	No	No	38.1429	married	23.4197	172.7	69.85	african		3.44		male	1	1	31.71		No	3.18017	No
88	No nausea or vomiting	No	No	No	No	No	No	42	co-habiting	23.8007	170.2	68.946	white		4.38		male	1	1	32.02	No	No	3.87834	No
89	Nausea but no vomiting															No						No		No
90	No nausea or vomiting	No	No	No	No	No	No	41.8571	married	20.417	162.6	53.98			3.18	No	female	1	1			No	3.85248	No
91	Vomiting	Yes			No	No	No	39.7143	married	21.4769	167.6	60.328		-1.815	3.42	No	female	1	1	28.63		No	3.46461	No
92	Vomiting	Yes			No	No	No	40.4286	married	23.7069	161.3	61.68	white	14.52	3.5		female	4	1	41.92	No	No	3.5939	No
93	Nausea but no vomiting				No	No	No	40.8571	married	21.7936	172.7	65		2	3.18	No	male	2	1			No	3.67148	No
94	Nausea but no vomiting				No	No	No	39.1429	co-habiting	31.3281	167.6	88			3.91	Yes	male	2	1	31.89	Yes	No	3.36117	No
95	No nausea or vomiting	No	No	No	No	No	No	39.5714	married	24.4859	172.7	73.03	white		3.34		male	2	1			No	3.43875	No
96	No nausea or vomiting	No	No	No	No	No	No	40.2857	married	24.8964	170.2	72.12	white		3.92	No	male	2	1	35.95	No	No	3.56804	No
97	Vomiting	Yes			No	No	No	40.8571	co-habiting				white		3.58		female	2	1	23.41		No	3.67148	No
98	No nausea or vomiting	No	No	No	No	No	No	40.8571	married	34.7606	180.3	113	white	7	3.3		male	2	1	33.5			3.67148	No
99	Vomiting	Yes			No	No	No	40	married	25.0208	163.8	67.132	white	0.453	3.58		male	1	1	39.94	No	No	3.51633	No
100	Vomiting		Yes		No	No	No	41.2857	married	19.6123	177.8	62	white	8	3.465		female	1	1	45.2	No	No	3.74905	No
101	Vomiting	Yes			No	No	No	38.2857	married	23.8991	167.6	67.132	white	4.989	3.4	No	male	1	1	31.53		No	3.20602	No
102	Nausea but no vomiting				No	No	No	39.5714	married	22.6003	156	55	white	3	3.39		female	1	1	31.93	No	No	3.43875	No
103	Vomiting	Yes	Yes	Yes	No	No	No	39.5714	co-habiting	22.7837	170.2	66	white	19	2.7		female	1	1				3.43875	No
104	Vomiting	Yes	Yes		No	No	No	41.7143	married	19.3304	166.4	53.524	white	6.35	4.005		female	1	1	35.26	No	No	3.82663	No
105	Nausea but no vomiting				No	No	No	39	married	22.1322	165.1	60.328	white		3.42		female	1	1	32.83	No	No	3.33532	No
106	Vomiting	Yes			No	No	No	39.4286	married	20.5351	171.4	60.328		19.051	3.54	No	female	1	1			No	3.41289	No
107	Nausea but no vomiting				No	No	No	39.5714	married	22.6061	167.6	63.5	white	19.05	4.1	No	male	2	1	31.72	No		3.43875	No
108	Nausea but no vomiting				Yes	No	Yes	30.2857	married	22.3081	164	60	white		1.61		female	2	1	32.24			1.75795	No
109	Nausea but no vomiting				No	No	No	40.1429	married	20.9997	180	68.039	white	19.051	3.5		female	3	1	37.84	No	No	3.54218	No
110	Nausea but no vomiting				No	No	No	41.4286	married	25.2801	179	81		3.2	3.36	No	female	2	1	33.88			3.77491	No
111	Nausea but no vomiting				No	No	No	40.8571	married	25.1429	154.9	60.328		19.958	3.26	No	male	2	1	38.51		No	3.67148	No
112	Nausea but no vomiting				Yes	Yes	No	36.2857	married	20.4162	162.6	53.978	white	12.7	1.82		female	1	2	31.22		No	2.84401	No
113	Nausea but no vomiting				No	No	No	41.5714	married	26.615	172.7	79.38		9.52	3.74	No	male	1	1	32.61		No	3.80077	No
114	No nausea or vomiting	No	No	No	No	No	No	39.1429	married	24.8047	160	63.5	white		3.26		male	1	1	30.78	No	No	3.36117	No
115	No nausea or vomiting	No	No	No	No	No	No	41.5714	married	34.3708	172.7	102.512	white	16.329	4.13		male	2	1	33.87	Yes	No	3.80077	No
116	Nausea but no vomiting				No	No	No	41.7143	married		170.2				4.02	No	male	4	1	36.5		No	3.82663	No
117	Nausea but no vomiting				No	No	No	40.8571	married	33.0578	165	90	white		3.21		male	1	1	34.08		No	3.67148	No
118	Vomiting	Yes			No	No	No	41.4286	married	20.8257	170.2	60.328	white	19.051	4.18		male	2	1	36.73	No	No	3.77491	No
119	Nausea but no vomiting				No	No	No	41	married	21.9443	158.8	55.338			3.82	No	male	5	1	47.48		No	3.69733	No
120	Vomiting	Yes			No	No	No	39.2857	married				white		2.99		female	3	2			No	3.38703	No
121	Vomiting		Yes		No	No	No	37.4286	married	28.7437	172.7	85.729		19.051	3.395	No	male	2	1	31.55		No	3.05087	No
122	Vomiting	Yes			No	No	No	39.1429	married	24.3205	157.5	60.33	white	7.71	3.05	No	female	1	1	35.36	No	No	3.36117	No
123	Nausea but no vomiting				No	No	No	38.7143	co-habiting	26.7811	165.1	73	white	5	3.57		female	3	1	36.49		No	3.2836	No
124	No nausea or vomiting	No	No	No	No	No	No	39.5714	co-habiting	19.5652	157.5	48.534	white	15.876	3.31		female	2	1	37.42	No	No	3.43875	No
125	Vomiting	Yes	Yes		No	Yes	No	41	married	19.7718	172.7	58.97		10.88	2.86	No	female	1	1	31.32		No	3.69733	No
126	Vomiting	Yes	Yes		No	No	No	42.1429	married	21.5568	156.8	53			3.98	No	male	1	1	33.09			3.9042	No
127	Vomiting	Yes	Yes	Yes	No	No	No	39.1429	co-habiting						2.81	No	male	3	1	43.56	No		3.36117	No
128	Vomiting				No	No	No	40.7143	married	19.5336	180.3	63.5	white	14.97	3.72		male	2	1	32.28	No		3.64562	No
129	Nausea but no vomiting				No	No	No	41.8571	married	20.8776	177.8	66	white	10	3.23		female	1	1	30.57	No	No	3.85248	No
130	Vomiting	Yes			No	No	No	40.4286	married	35.5102	163	94.347			4.18		male	1	1	30.28	No	No	3.5939	No
131	Nausea but no vomiting				No	No	No	40.2857	married	22.7047	170.2	65.771	white	-17.299	3.52		male	2	1	31.33			3.56804	No
132	Vomiting	Yes	Yes		No	No	No	41.7143	married	26.1583	172.7	78.018	white	8.165	3.43	No	female	1	1	33.54	No		3.82663	No
133	Nausea but no vomiting				No	No	No	38.7143	married	22.4996	168	63.503	african	3.175	3.14		female	2	1	42.07			3.2836	No
134	Nausea but no vomiting				No	No	No	39.1429	married	22.8566	160	58.513		24.387	3.82	No	male	2	1	38.89	No	No	3.36117	No
135	No nausea or vomiting	No	No	No	No	No	No	38.7143	married	18.2531	172	54	white	10	2.62		female	2	1	40.61	No		3.2836	No
136	No nausea or vomiting	No	No	No	No	No	No	42	married	29.5291	177.8	93.35		0.63	4.02	No	female	1	1	31.78	No	No	3.87834	No
137	Nausea but no vomiting				No	No	No	39.7143	married	23.5656	160	60.328	white	9.525	3.375	No	male	3	1	31.16		No	3.46461	No
138	Nausea but no vomiting				No	No	No	40	married	21.6329	165.1	58.967	white	7.711	3.58		male	1	1	31.45	No	No	3.51633	No
139	Nausea but no vomiting				No	No	No	38.4286	married	20.7593	162.6	54.885		0.907	3.41	No	male	3	1	33.57		No	3.23188	No
140	Vomiting		Yes	Yes	No	No	No	39.1429	co-habiting	24.1128	170.2	69.85		7.62	3.48	No	female	1	1	24.9	No	No	3.36117	No
141	No nausea or vomiting	No	No	No	No	No	No	40.7143	married	26.5432	180	86	white		3.545		female	1	1	32.48	No	No	3.64562	No
142	Vomiting	Yes	Yes		Yes	Yes	Yes	34.5714	married	20.6313	171	60.328	white	3.175	1.78		male	1	1	34.6	Yes	No	2.5337	No
143	No nausea or vomiting	No	No	No	No	No	No	40.7143	married	22.7694	154	54	white	7	3.54		male	2	1	32.04	No	No	3.64562	No
144	Nausea but no vomiting				No	No	No	38.1429	married	21.194	156.2	51.71	white	14.968	2.9	No	male	1	1	32.35	No	No	3.18017	No
145	No nausea or vomiting	No	No	No	No	No	No	39	married	22.9344	166.4	63.503	white	0	3.23		female	3	1	38.47	No		3.33532	No
146	Nausea but no vomiting				No	No	No	38.2857	married	22.7302	175.3	69.85	white	16.79	2.925		female	2	1	35.83	No	No	3.20602	No
147	Vomiting	Yes			No	No	No	38.5714	married	27.0561	167.6	76			3.85	No	male	2	1			No	3.25774	No
148	Nausea but no vomiting				No	No	No	42.4286	co-habiting			60	white		3.82		male	1	1	28.19	No	No	3.95592	No
149	Nausea but no vomiting				No	No	No	39.1429	co-habiting	21.9612	172.7	65.5		10.5	3.71	No	male	1	1			No	3.36117	No
150	No nausea or vomiting	No	No	No	No	No	No	41	married	21.6315	167	60.328	white	15.422	3.24		female	1	1	34.24		No	3.69733	No
151	No nausea or vomiting	No	No	No	No	No	No	40.7143	married	18.7317	167.6	52.617	white		3.72		female	1	1	26.2	No	No	3.64562	No
152	Nausea but no vomiting				No	No	No	39.8571	married	23.4751	166.4	65	white		3.6	No	male	3	1	36.31	No	No	3.49047	No
153	Nausea but no vomiting				No	No	No	42.2857	married	19.9809	168.9	57	white	22.37	3.5		male	1	1	27.54		No	3.93006	No
154	No nausea or vomiting	No	No	No	No	No	No	40.5714	married				white		3.74	No	male	2	1	36.03			3.61976	No
155	No nausea or vomiting	No	No	No	No	No	No	40.1429	married	19.8445	160	50.802	white		3.27		female	3	1	31.85	No		3.54218	No
156	Vomiting		Yes		No	No	No	39.7143	married	22.1322	165.1	60.328	white	10.432	3.368	No	female	1	1	31	No	No	3.46461	No
157	No nausea or vomiting	No	No	No	No	No	No	39.1429	married	26.4143	165.1	72	white	7	2.77		male	1	1	33.59	No		3.36117	No
158	Vomiting	Yes			No	No	No	41.4286	co-habiting	26.3062	170.2	76.204	white	28.576	3.89		female	1	1	36.76		No	3.77491	No
159	Vomiting	Yes	Yes		Yes	Yes	No	39.1429	married	30.3229	165	82.554	white		2.43		female	1	1	26.23		No	3.36117	No
160	Nausea but no vomiting				No	No	No	40.4286	married		146		white		3.61		male	2	1	31.58			3.5939	No
161	No nausea or vomiting	No	No	No	No	No	No	40	married	26.035	163.8	69.853		19.051	3.62		male	2	1	34.6		No	3.51633	No
162	No nausea or vomiting	No	No	No	No	No	No	41.2857	married	23.0398	157.5	57.153	white	8.164	3.53		female	3	1	37.53	No		3.74905	No
163	Nausea but no vomiting				No	No	No	41.1429	married	31.0074	160	79.379		12.7	4.48		female	2	1	40.45		Yes	3.72319	No
164	Vomiting		Yes		No	No	No	38.8571	married	31.2246	162.6	82.554			3.76	No	female	1	1	38.93		No	3.30946	No
165	Vomiting	Yes	Yes	Yes	No	No	No	40.1429	married	24.0973	160	61.689	chinese		3.39		female	2	1	33.72		No	3.54218	No
166	Vomiting	Yes	Yes		No	No	No	41.5714	co-habiting	32.4259	162.6	85.73	white		4.11	No	male	2	1	30.61	Yes		3.80077	No
167	Vomiting	Yes			No	No	No	41.5714	married	25.181	158.8	63.5		10.44	4	Yes	male	1	1	36.34	No	No	3.80077	No
168	Vomiting	Yes			No	No	No	40	married	20.8257	170.2	60.328	white	12.7	3.76		male	1	1	31.79	No	No	3.51633	Yes
169	No nausea or vomiting	No	No	No	No	No	No	38.2857	married	32.6294	167	91	white	12	3.73		male	1	1			Yes	3.20602	No
170	No nausea or vomiting	No	No	No	No	Yes	No	40.8571	married	22.8964	168.9	65.317	white	12.701	2.92		male	1	1	35.14	No	No	3.67148	No
171	Vomiting	Yes	Yes		No	No	No	40	married	28.3266	167	79		1.5	3.91		male	1	1	29.51	No	No	3.51633	No
172	Nausea but no vomiting				No	No	No	41.8571	married	21.2112	157.5	52.617			3.94	No	male	1	1	37.65	No		3.85248	No
173	Vomiting	Yes			No	No	No	39.5714	married	23.0112	156	56	white	7	3.63		male	1	1	30.58	No	No	3.43875	No
174	Vomiting		Yes	Yes	No	No	No	39.7143	married	21.2959	170.2	61.69			3.33	No	female	4	1	41.03			3.46461	No
175	Vomiting	Yes	Yes		No	No	No	41	married	20.5761	162	54		3	3.54	No	female	1	1	29.11		No	3.69733	No
176	Vomiting	Yes	Yes		No	No	No	41.7143	co-habiting	25.6752	167.6	72.121	white		3.81		male	1	1	30.25	No		3.82663	No
177	Nausea but no vomiting				No	No	No	39.7143	married	26.8803	157.5	66.68		25.85	3.8	No	female	1	1	38.84	No	Yes	3.46461	No
178	No nausea or vomiting	No	No	No	No	No	No	42.1429	married	21.2462	185.4	73.03	white	15.87	4.48		male	1	1	32.93	No	No	3.9042	No
179	Vomiting	Yes	Yes		No	No	No	40	married	26.9896	170	78	white		3.25		female	1	1	29.42	No		3.51633	No
180	Nausea but no vomiting				No	No	No	41.2857	married	22.0791	171.4	64.864	white		3.66		female	2	1	35.26	No		3.74905	No
181	No nausea or vomiting	No	No	No	No	No	No	37.8571	married	23.1401	167.6	65	white		3.13	No	female	1	1	34.49	No		3.12845	No
182	Nausea but no vomiting				No	No	No	40.8571	married	25.9787	183	87	white	6	4.1		male	2	1	36.28		No	3.67148	No
183	Vomiting	Yes			No	No	No	39.8571	married	21.9217	170.2	63.503	white	25.401	3.48		male	1	1	35.18			3.49047	No
184	Vomiting	Yes	Yes		No	No	No	38.4286	married	27.3226	167	76.2	white		3.16		male	1	1	31.99	No	No	3.23188	No
185	Nausea but no vomiting				No	No	No	38.8571	married	21.0962	157	52	white		3.24		male	1	1	27.36		No	3.30946	No
186	Nausea but no vomiting				No	No	No	41.8571	co-habiting	22.7047	170.2	65.771		2.268	3.715	No	female	1	1	39.18	No	No	3.85248	No
187	No nausea or vomiting	No	No	No			No	36.2857	married			50.8	white	4.538		No	female	2	1	39.19		No	2.84401	No
188	No nausea or vomiting	No	No	No	No	No	No	41.2857	married	19.8034	165.1	53.98		1.02	3.62	No	female	2	1	33.05		No	3.74905	No
189	Nausea but no vomiting				No	No	No	39.5714	married	19.9361	167.6	56		13	3.312	No	female	1	1	32.19	No		3.43875	No
190	Vomiting	Yes			No	No	No	40.2857	married	20.4787	157.5	50.8		12.7	3.33	No	male	2	1	34.72	No	No	3.56804	No
191	Vomiting	Yes	Yes		Yes	Yes	No	38.7143	married	22.2027	170.2	64.317	white		2.45	No	female	2	1			No	3.2836	No
192	Nausea but no vomiting				No	No	No	40.1429	married	20.0694	166.4	55.57	white	1.58	3.58		female	1	1	30.09			3.54218	No
193	Nausea but no vomiting				Yes	Yes	No	39.1429	married	20.0739	161.9	52.617	white	10.886	2.37	No	male	1	1	31.92		No	3.36117	No
194	Nausea but no vomiting				No	No	No	40.5714	married	26.6839	175.3	82	white	8	3.69		female	1	1	35.66	No	No	3.61976	No
195	Vomiting		Yes													No						No		Yes
196	Nausea but no vomiting				No	No	No	39	married	26.4195	162.6	69.85		6.81	3.05	No	male	2		37.9	No	Yes	3.33532	No
197	Vomiting	Yes	Yes		No	No	No	39.7143	co-habiting	32.6157	165.1	88.904			3.54		male	1	1	36.02			3.46461	No
198	Vomiting	Yes			No	No	No	39.2857	married	24.4854	168.9	69.85			4.17	No	female	3	1	35.64	No	No	3.38703	No
199	Vomiting			Yes	No	No	No	39.4286	married	30.9461	166	85.275		17.69	3.8	No	male	1	1	32.22		No	3.41289	No
200	Vomiting	Yes	Yes		No	No	No	39.1429	married	20.8804	182.9	69.85		12.7	3.396	No	male	1	1	29.53		No	3.36117	No
201	Vomiting	Yes	Yes		No	No	No	40.2857	married	24.2425	163	64.41			4.29	No	male	2	1	36.22	No		3.56804	No
202	No nausea or vomiting	No	No	No	No	No	No	39.7143	married	22.818	162.6	60.328		0	3.82	No	male	1	1	31.94		No	3.46461	No
203	No nausea or vomiting	No	No	No	No	No	No	40.7143	married				white		3.59		female	3	1	30.12	No	No	3.64562	No
204	Vomiting	Yes			No	No	No	37.5714	married	33.8282	157.5	83.915	white		3.07		male	3	2	35.48	No		3.07673	No
205	No nausea or vomiting	No	No	No	No	No	No	39.7143	married	18.9398	177.8	59.874	white		4.281		male	2	1	32.86			3.46461	No
206	Nausea but no vomiting				No	No	No	39.1429	married		160		white		3.66		female	2	1	37.63	No		3.36117	No
207	Vomiting	Yes	Yes		No	No	No	39.7143	married	37.82	165	102.965	white	1.361	3.705		female	2	1	32.46	No		3.46461	No
208	Vomiting	Yes	Yes		Yes	No	Yes	35.4286	married	23.9625	165.1	65.317	white	-3.628	2.3	No	male	1	2	31.59		No	2.68886	No
209	Nausea but no vomiting				No	No	No	37.8571	married	31.7864	170.2	92.079		6.351	3.8	No	male	2	1	37.11		No	3.12845	No
210	Nausea but no vomiting				Yes	Yes	No	37.2857	married	24.1896	158.8	61	white		2.33		male	3	1	34.48		No	3.02501	Yes
211	Nausea but no vomiting				No	No	No	40.1429	married	20.4284	177	64	white		2.9		female	2	1	37.78			3.54218	No
212	No nausea or vomiting	No	No	No	No	No	No	38.8571	co-habiting		172.7				3.26	No	male	1	1	35.27	Yes	No	3.30946	No
213	Nausea but no vomiting				No	No	No	41.8571	married	31.8945	160	81.65	white	1.81	4.19	No	male	1	1	36.41		No	3.85248	No
214	Vomiting	Yes	Yes		No	No	No	39.2857	married	33.0022	172.7	98.43	white		3.72	No	male	2	1	32.65			3.38703	No
215	No nausea or vomiting	No	No	No	No	No	No	40.7143	married	23.0721	174	69.853	white	9.526	3.6		male	2	1	40.47	No	No	3.64562	No
216	Nausea but no vomiting				No	No	No	39.8571	married	19.5409	167.6	54.89		14.06	3.036	No	female	1	1	34	No		3.49047	No
217	Nausea but no vomiting				No	No	No	40.5714	married	21.1569	166	58.3	white	20.4	3.765		male	2	1	27.99		No	3.61976	No
218	Nausea but no vomiting				No	No	No	38.2857	co-habiting	24.1287	165.1	65.77	white	6.805	3.53		female	3	1	26.3	No		3.20602	No
219	Nausea but no vomiting				No	No	No	40	co-habiting		164				3.6	No	female	3	1	40.82		No	3.51633	No
220	Nausea but no vomiting				No	Yes	No	41	co-habiting	25.6607	165.1	69.946	african	3.082	3.01		male	1	1	31.14	No	No	3.69733	No
221	Nausea but no vomiting				No	No	No	42.1429	married	21.4509	165	58.4	white	11.1	3.58		female	1	1	33.19		No	3.9042	No
222	Nausea but no vomiting				No	No	No	38.2857	married	24.7676	162	65	white		3.005		female	1	1	30.84		Yes	3.20602	No
223	Vomiting	Yes			No	No	No	40.1429	married		157.5		white		3.08	No	female	3	1	30.68	No	No	3.54218	No
224	Nausea but no vomiting				No	No	No	37	married	23.2224	157.5	57.606	white		3.05		female	1	1	35.92			2.9733	No
225	Vomiting	Yes	Yes		No	No	No	39	married	22.4964	154.9	53.978			3.59	No	male	1	1	29.5	No	No	3.33532	No
226	No nausea or vomiting	No	No	No	No	No	No	39.1429	married	21.6713	165	59	white	-1	3.06		male	2	1	29.76			3.36117	No
227	No nausea or vomiting	No	No	No	No	No	No	41.4286	married	22.1607	190	80		18	3.8	No	female	1	1	34.74	No	No	3.77491	No
228	Nausea but no vomiting				No	No	No	41.7143	co-habiting	22.3305	188	78.925	white	1.814	4.33		male	2	1			No	3.82663	No
229	Vomiting	Yes	Yes	Yes	No	No	No	41.1429	married	24.2424	165	66	white		3.71		male	1	1	31.68	No	No	3.72319	No
230	Vomiting	Yes			No	No	No	39.7143	co-habiting	23.5294	170	68	white	7	3.78		female	1	1	39.32	No	No	3.46461	No
231	Vomiting	Yes	Yes		No	No	No	40.2857	married	21.0077	169	60		9.85	3.38	No	male	2	1	31.72			3.56804	No
232	Vomiting				No	No	No	38.5714	co-habiting	23.5809	180.3	76.657	white	21.319	3.79		male	2	1			No	3.25774	No
233	Nausea but no vomiting				No	No	No	40.5714	co-habiting			60.33	african		4.23		female	1	1	26.34	No	No	3.61976	No
234	Vomiting	Yes	Yes	Yes	No	No	No	39.7143	married	26.2031	157.5	65	white	6	2.9		male	2	1	33.77		No	3.46461	No
235	Nausea but no vomiting				No	No	No	39.1429	single	23.6298	165.1	64.41	white		4.04	No	female	3	1	24.52	No	No	3.36117	No
236	Vomiting	Yes			No	No	No	40.2857	married	20.6695	167.6	58.06	white		3.55		female	1	1	31.84	No	No	3.56804	No
237	Nausea but no vomiting				No	No	No	40.7143	married	24.7978	175.3	76.204	white	3.175	4.46		male	2	1	32.13	No	Yes	3.64562	No
238	Vomiting	Yes	Yes		No	No	No	40.4286	married		160				4.02	No	male	1	1	33.99		No	3.5939	No
239	Nausea but no vomiting				No	No	No	41.7143	married			60	white	0	3.79		female	1	1	29.53	No	No	3.82663	No
240	Nausea but no vomiting				No	No	No	39.7143	co-habiting	20.3455	167.6	57.15	white	7.85	3.24		female	1	1	41.36	No	No	3.46461	No
241	No nausea or vomiting	No	No	No	No	No	No	41.5714	married	22.6315	165.1	61.689	white	4.989	3.49		male	1	1	26.83	No	No	3.80077	No
242	Nausea but no vomiting				No	No	No	38.4286	married	19.6322	175.3	60.33			2.83	No	female	1	1	39.98		No	3.23188	No
243	Vomiting	Yes	Yes		No	No	No	40	married	26.5777	160	68.039			3.1	No	male	3	1	34		No	3.51633	No
244	Vomiting	Yes	Yes		No	No	No	40	married	22.7302	175.3	69.85	white		3.95		female	1	1	26.25		No	3.51633	No
245	Vomiting	Yes			No	No	No	40.1429	married	23.7426	160	60.781	white		3.81		male	2	1	33.99		No	3.54218	No
246	Vomiting	Yes	Yes	Yes	No	No	No	39.5714	married	21.2959	170.2	61.69			3.936	No	female	1	1	34.04	No	No	3.43875	No
247	Vomiting	Yes	Yes		No	No	No	41.7143	married	23.0178	170.2	66.678		12.247	3.796	Yes	female	1	1	34.7	No	No	3.82663	No
248	Nausea but no vomiting				No	No	No	40.2857	married	23.8197	154.9	57.153	white	13.607	3.4		male	1	1	29.87	No	No	3.56804	No
249	Nausea but no vomiting				No	No	No	40	married	20.8257	170.2	60.328	white	1.588	3.29		female	2	1	31.91	No	No	3.51633	No
250	Vomiting	Yes			No	No	No	40.8571	married	22.694	162.6	60		19.379	3.2		male	2	1	44.35	Yes	No	3.67148	No
251	No nausea or vomiting	No	No	No	No	No	No	40.2857	married	26.8406	179	86	white		3.585		male	2	1	34.15			3.56804	No
252	Nausea but no vomiting				No	No	No	39.7143	married	19.6611	182.9	65.771	white		3.85		male	3	1	42.84	No	No	3.46461	No
253	No nausea or vomiting	No	No	No	No	No	No	38.2857	married	21.6164	160	55.338	white	2.722	2.9		male	2	1	36.38	No		3.20602	No
254	Vomiting	Yes	Yes	Yes	No	No	No	40.7143	married	22.8611	170.2	66.224	white	9.98	3.44		male	3	1	33.87	No	No	3.64562	Yes
255	No nausea or vomiting	No	No	No	No	No	No	41.8571	married	20.1172	172.7	60	white	2	3.46		male	1	1	35.81	No		3.85248	No
256	Nausea but no vomiting				No	No	No	39.2857	married	28.4097	177.8	89.811	white		4.4		male	2	1	32.05	No	No	3.38703	No
257	Vomiting	Yes	Yes		No	No	No	38.8571	co-habiting	21.9217	170.2	63.503	white	9.072	4.12	No	male	3	1	37.18	Yes		3.30946	No
258	No nausea or vomiting	No	No	No	No	No	No	38.4286	married	22.818	162.6	60.328		0	3.145	No	male	3	1	33.69	No	No	3.23188	No
259	Nausea but no vomiting				No	No	No	39.5714	married		162.6		white		3.78		female	2	1	36.52			3.43875	No
260	No nausea or vomiting	No	No	No	No	No	No	40.8571	married	20.2395	154	48	white	14	3.6		male	4	1	36.96	No	No	3.67148	No
261	Nausea but no vomiting				No	No	No	40.5714	married	21.4692	174	65	white		3.62		female	2	1	39.67	No	No	3.61976	No
262	No nausea or vomiting	No	No	No	No	No	No	41	married				white		3.99		male	1	1	33.15		No	3.69733	No
263	Nausea but no vomiting				No	No	No	38.1429	married	26.7914	165.1	73.028		1.586	3.04	No	female	2	1	35.38			3.18017	No
264	No nausea or vomiting	No	No	No	No	No	No	40.4286	married	19.1626	172.7	57.153	white	9.525	3.12		female	2	1	32.88		No	3.5939	No
265	Vomiting		Yes		No	No	No	41.7143	married	30.2586	162.6	80		20	3.56	No	female	1	1	39.62	No	No	3.82663	No
266	Vomiting	Yes	Yes	Yes	No	No	No	40.5714	married	23.0398	157.5	57.153		15.875	3.59	No	male	1	1	33.77		No	3.61976	No
267	Nausea but no vomiting				No	No	No	41.7143	co-habiting	27.9892	162.6	74	white		3.76		female	2	1	35.7	Yes	No	3.82663	No
268	No nausea or vomiting	No	No	No	No	No	No	39.7143	married	19.9227	172.7	59.42	white	10.43	3.76		male	1	1			No	3.46461	No
269	No nausea or vomiting	No	No	No												No						Yes		No
270	Vomiting	Yes		Yes	No	Yes	No	41.7143	co-habiting	22.475	162.6	59.421	white	4.082	2.83	No	female	2	1	35.61		No	3.82663	No
271	No nausea or vomiting	No	No	No	No	No	No	39.5714	married	21.086	162	55.338	white	5.443	2.85		female	2	1	37.71			3.43875	No
272	Nausea but no vomiting				No	No	No	38.1429	married			75.296	white	11.504	3.63		male	3	1	35.87		No	3.18017	No
273	Vomiting	Yes			No	No	No	40	married	24.0189	162.6	63.503	white	8.165	3.21		male	2	1	24.72		No	3.51633	No
274	Nausea but no vomiting				No	No	No	38.2857	married	21.7995	165.1	59.421			3.005		male	2	1	32.25	No		3.20602	No
275	No nausea or vomiting	No	No	No	No	No	No	40.4286	married		160		white		3.725	Yes	female	2	1				3.5939	No
276	Nausea but no vomiting				No	No	No	41	married	21.2183	161	55	white	16.5	3.34		female	2	1	32.25	No	No	3.69733	No
277	No nausea or vomiting	No	No	No	No	No	No	41.2857	married				white		3.47		male	1	1	31.87	No		3.74905	No
278	Nausea but no vomiting				No	No	No	39.7143	married	25.2105	170.2	73.03			3.64	No	male	2	1	33.55	No	No	3.46461	No
279	Vomiting	Yes			No	No	No	38	married	33.1179	172	97.976	white		3.81		female	3	1				3.15431	No
280	Vomiting	Yes	Yes		Yes	No	Yes	34.2857	married	22.3385	171	65.32			2.187	No	female	1	1	33.7		No	2.48199	No
281	No nausea or vomiting	No	No	No	No	No	No	41.1429	co-habiting						3.32	No	female	1	1	40.62			3.72319	No
282	Vomiting	Yes			No	No	No	38.8571	co-habiting	23.0385	157.5	57.15		6.35	3.92	No	female	4	1	37.81		No	3.30946	No
283	No nausea or vomiting	No	No	No	No	No	No	40.1429	married	20.417	162.6	53.98			3.768	No	male	1	1	34.08	Yes		3.54218	No
284	Nausea but no vomiting				No	No	No	39.2857	co-habiting	27.6991	158.8	69.85	white		3.7	No	female	1	1	21.49		No	3.38703	No
285	No nausea or vomiting	No	No	No	No	No	No	40.2857	married			59.42	white		3.975		female	1	1	35.35	No	No	3.56804	No
286	No nausea or vomiting	No	No	No	No	No	No	40	married	21.9207	170.2	63.5	white	4.99	2.9		male	1	1	35.73	No	No	3.51633	No
287	Nausea but no vomiting				No	No	No	41.1429	married	23.4207	172.7	69.853		-3.175	3.42	No	female	3	1	35.44		No	3.72319	No
288	Vomiting	Yes			No	No	No	41.2857	married	25.1429	154.9	60.328		3.175	3.85		male	1	1	31.69	No	No	3.74905	No
289	Vomiting	Yes	Yes		No	No	No	38.7143	co-habiting	23.3242	165	63.5	not_specified		3.17		female	2	1	33.93	No	No	3.2836	No
290	Vomiting	Yes	Yes		No	No	No	38.8571	married	21.616	162.6	57.15	white	12.7	3.58		female	1	1				3.30946	No
291	No nausea or vomiting	No	No	No	No	No	No	41.1429	married	23.4876	170.2	68.039	white		3.6		male	1				No	3.72319	No
292	Nausea but no vomiting				No	No	No	41.2857	co-habiting	29.7672	160	76.204	white	6.35	4.508		female	2	1	27.85		No	3.74905	No
293	Nausea but no vomiting				No	No	No	40.4286	married	17.9931	170	52	asian	10	3.1		female	1	1	31.06	No		3.5939	No
294	Vomiting	Yes	Yes		No	No	No	40.2857	married	23.4793	165.1	64	white		3.07		male	1	1	34.16		No	3.56804	No
295	No nausea or vomiting	No	No	No	No	No	No	41	married		162.6		white		3.3		female	1	1	35.65	No	No	3.69733	No
296	No nausea or vomiting	No	No	No	No	No	No	39.8571	married	21.6171	162.6	57.153	white	3.628	3.564		male	1	2	36.06	No	No	3.49047	No
297	Vomiting				No	No	No	41.1429	married	24.4646	163	65			3.312	No	female	2	1	36.01			3.72319	No
298	Vomiting	Yes	Yes		No	No	No	38.2857	married	30.6813	167.6	86.183	white	2.721	3.32	No	female	1	1	23.18		No	3.20602	No
299	Vomiting	Yes			No	No	No	41.4286	co-habiting	20.9663	165.1	57.15	white	9.98	3.91	No	male	2	1	32.81	No	No	3.77491	No
300	Vomiting	Yes			No	No	No	40.4286		20.4162	162.6	53.978	white	9.525	3.86		male	4	1	35.89	No		3.5939	No
301	Vomiting	Yes	Yes	Yes	No	No	No	40.1429	married	20.8325	161	54	white	4	3.2		female	1	1	35.99	No	No	3.54218	No
302	Vomiting	Yes	Yes		No	No	No	41	married	22.3254	160	57.153	white	11.113	3.15	No	male	2	1	34.62			3.69733	No
303	Nausea but no vomiting				No	No	No	41.1429	married	20.3466	167.6	57.153	white		4.1		female	2	1	32.53			3.72319	No
304	Vomiting	Yes	Yes		No	No	No	36.2857	married		182.5				3.89	No	male	1	1	34.25	No		2.84401	No
305	Vomiting	Yes			No	No	No	40.5714	co-habiting	22.2348	170.2	64.41		-2.268	3.57		male	1	1	34.93	No	No	3.61976	Yes
306	Vomiting	Yes			No	No	No	41.1429	married	30.0757	152.4	69.853	white		3.67		male	2	1	33.21	No		3.72319	No
307	Nausea but no vomiting				Yes	Yes	No	36.7143	married	26.2031	157.5	65	white		2.09		male	1	1	37.57		No	2.92158	No
308	Nausea but no vomiting				No	No	No	41.5714	married	22.2316	172	65.77	white	25.4	3.91		male	1	1	32.65	No	No	3.80077	No
309	Nausea but no vomiting				No	No	No	36.5714	married	28.3567	154.9	68.039	white	4.536	2.5		female	1	1	31.62		Yes	2.89572	No
310	Nausea but no vomiting																							No
311	Vomiting	Yes	Yes		No	No	No	39.8571	co-habiting	21.6171	162.6	57.153	white	16.327	3.48		male	2	1	35.77	No	No	3.49047	No
312	Vomiting	Yes			No	No	No	39.4286	married	22.7841	167.6	64	white	19	3.89		female	2	1	30.9			3.41289	No
313	Vomiting	Yes	Yes		No	No	No	38.1429	married	23.4375	160	60	white	19	2.77	No	male	2	1				3.18017	No
314	Nausea but no vomiting				No	No	No	38.5714	married	23.8751	165	65	white	16	4.1	No	female	1	1	30.81	No	No	3.25774	No
315	No nausea or vomiting	No	No	No	No	No	No	38.4286	co-habiting	26.1224	175	80	white		2.95	No	female	1	1	31.04		No	3.23188	No
316	No nausea or vomiting	No	No	No																				No
317	Nausea but no vomiting				No	No	No	39.4286	married	24.2424	165	66		5	3.97	No	female	4	1	38.49		No	3.41289	No
318	Nausea but no vomiting				No	No	No	41.5714	co-habiting	20.7357	175	63.503	white		3.73		male	1	1	39.82	No	No	3.80077	No
319	Nausea but no vomiting				No	No	No	39	married	24.3197	157.5	60.328	white	7.711	3.56	No	male	4	1	39.09			3.33532	No
320	No nausea or vomiting	No	No	No	No	No	No	38.7143	co-habiting	24.0189	162.6	63.503	white		3.05		male	1	1	29.02		Yes	3.2836	No
321	Nausea but no vomiting				No	No	No	40.8571	married	21.6713	165	59	white	15	3.22		female	2	1	34.06	No		3.67148	No
322	Nausea but no vomiting				No	No	No	41.1429	co-habiting	22.6072	167.6	63.503	white	12.701	3.8		male	2	1	29.6	No		3.72319	No
323	Vomiting		Yes		No	No	No	39.2857	married	24.8678	167.6	69.853	white		3.18		female	2	1	35.07		No	3.38703	No
324	Vomiting	Yes			No	No	No	41.4286	co-habiting	38.5797	162.6	102		16	3.84	No	male	2	1	37.59		No	3.77491	Yes
325	No nausea or vomiting	No	No	No	No	No	No	38.7143	co-habiting	18.8681	167.6	53	white		3.12		male	2	1	37.04	No		3.2836	No
326	Vomiting	Yes	Yes	Yes	Yes	No	Yes	33.4286	married	22.7047	170.2	65.771		16.783	1.754	No	female	1	1			No	2.32684	No
327	No nausea or vomiting	No	No	No	No	No	No	41.1429	married	19.1616	172.7	57.15		0	4.59	Yes	female	2	1	33.76		No	3.72319	No
328	No nausea or vomiting	No	No	No	No	No	No	40	married	24.2188	160	62	white	8	3.94		male	1	1	28.65	No	Yes	3.51633	No
329	Nausea but no vomiting				No	No	No	40.8571	married	27.9566	165.1	76.204		3.628	3.359	No	male	1	1	26.36	No		3.67148	No
330	No nausea or vomiting	No	No	No	No	No	No	41.8571	married	20.4162	162.6	53.978		14.288	3.936	No	male	1	1	30.51	No	No	3.85248	No
331	Vomiting		Yes		No	No	No	40.4286	co-habiting	28.0274	170.2	81.19	african	2.27	3.37	No	female	2	1	35.17		No	3.5939	No
332	Vomiting	Yes	Yes		No	No	No	40.2857	married	22.779	175.3	70	asian	4	3.96		male	2	1	34.56	No		3.56804	No
333	Nausea but no vomiting				No	No	No	39.7143	married		157.5		white		4.33		male	2	1	35		No	3.46461	No
334	No nausea or vomiting	No	No	No	No	Yes	No	41.4286	married		160				2.924	No	female	1	1	31.21	No	No	3.77491	No
335	No nausea or vomiting	No	No	No	No	No	No	39.4286	married	29.4897	152.4	68.492	white	14.508	3.03		male	1	1	29.69		No	3.41289	No
336	Nausea but no vomiting				No	No	No	41.5714	co-habiting	21.9671	168	62	white	20	4.16		male	2	1	30.29		No	3.80077	No
337	Nausea but no vomiting				No	No	No	41.5714	married	39.459	170.2	114.305	white	15.876	3.45		female	1	1	34.27	No	Yes	3.80077	No
338	Nausea but no vomiting				No	No	No	39	married	30.6161	167.6	86	white	14	3.04	No	male	1	1	33.81	Yes	No	3.33532	No
339	Nausea but no vomiting				No	No	No	39.1429	co-habiting		170.2				3.824	No	female	2	1	38.96	No		3.36117	No
340	Nausea but no vomiting				No	No	No	40.7143	married	26.0183	182	86.183		11.339	3.4	No	male	2	1	36.11		No	3.64562	No
341	Nausea but no vomiting				No	No	No	40.7143	married	19.6072	169	56	white	12	3.92		male	2	1				3.64562	No
342	Vomiting				No	No	No	39.7143	married	26.6147	172.7	79.379	white	6.35	4.41		male	3	1	34.61		Yes	3.46461	No
343	Vomiting	Yes	Yes		No	No	No	40.4286	co-habiting	22.3254	160	57.153	white	12.7	3.91		female	2	1	42.37			3.5939	No
344	No nausea or vomiting	No	No	No	No	No	No	39.1429	married	23.0398	157.5	57.153			2.756	No	male	2	1	39.82		No	3.36117	No
345	Nausea but no vomiting				No	No	No	40.4286	co-habiting				white		3.73		female	1	1	25.37		No	3.5939	No
346	Nausea but no vomiting				No	Yes	No	39.7143	married	20.9674	165.1	57.153	white		2.637		male	2	1	31.22		No	3.46461	No
347	Nausea but no vomiting				No	No	No	40.1429	married	19.5024	166.4	54	white	18	3.912		female	2	1	31.96	No	Yes	3.54218	No
348	Nausea but no vomiting				No	No	No	40	co-habiting	22.0317	158	55	white		3.67		male	1	1	33.98	No	No	3.51633	No
349	Vomiting	Yes	Yes		No	No	No	39.4286	married			57.153	white	9.979	3.82		female	2	1	34.77	No	No	3.41289	No
350	Vomiting	Yes	Yes		No	No	No	40.5714	married	23.6671	163.8	63.5		0	3.98	No	female	1	1	31.72		No	3.61976	No
351	Nausea but no vomiting				No	No	No	40.4286	married	22.3032	162.6	58.967	white	9.979	3.28		female	2	1	36.17		No	3.5939	No
352	Vomiting	Yes			No	No	No	41.2857	married	19.2277	158	48	white	10	3.57		female	1	1	33.23		No	3.74905	No
353	Nausea but no vomiting				No	No	No	39.5714	married	21.0282	157.5	52.163	white	9.526	2.7		female	1	1	26.38		No	3.43875	No
354	Vomiting	Yes	Yes		No	No	No	39.8571	married	20.1172	172.7	60	white		3.41		female	2	1	31.98		No	3.49047	No
355	Nausea but no vomiting				No	No	No	40.1429	married		167.6	53.978	white		3.71		male	2		32.45	No	No	3.54218	No
356	No nausea or vomiting	No	No	No	No	Yes	No	41.7143	married	27.6817	170	80	white		3	No	male	1	1	34.66	No	No	3.82663	No
357	Nausea but no vomiting				No	No	No	38.8571	married	23.47	172.7	70	white	15	3.875		female	2	1	36.91	No	No	3.30946	No
358	No nausea or vomiting	No	No	No	No	No	No	39.5714	married	25.5454	170.2	74			3.56	No	male	2	1	28.05		No	3.43875	No
359	Nausea but no vomiting				No	No	No	38.8571	married	27.1072	162.6	71.668		1.36	3.22	Yes	male	2	1	32.82		Yes	3.30946	No
360	Nausea but no vomiting				No	Yes	No	41.8571	married	21.421	154	50.802	white	4.536	3.12		male	1	1	36.12	No	No	3.85248	No
361	Vomiting	Yes	Yes		No	No	No	39.1429	co-habiting	19.5336	180.3	63.5	white		3.01		female	1	1			No	3.36117	No
362	Vomiting	Yes	Yes		No	No	No	41.8571	married	19.4466	172.7	58	white	4	3.1		female	2	1	31.72	No	No	3.85248	No
363	No nausea or vomiting	No	No	No	No	No	No	41.5714	married	26.7755	175	82		8	3.48	No	male	2	1	34.84		No	3.80077	No
364	Nausea but no vomiting				No	No	No	40	married	24.5836	170.2	71.214	white	2.722	3.59		female	3	1	36.81	No		3.51633	No
365	No nausea or vomiting	No	No	No	No	No	No	39.4286	married	22.8496	152.4	53.07	white	4.99	3.56		male	2	1	26.4	No		3.41289	No
366	Nausea but no vomiting				No	No	No	40.5714	married		170		white		3.55		female	1	1	34.55			3.61976	No
367	Vomiting	Yes	Yes		No	No	No	40.8571	married	38.5675	165	105	white	14	3.34	No	female	1	1	30.97	No	No	3.67148	No
368	Vomiting	Yes	Yes		No	No	No	40.8571	married	22.465	165.1	61.235	white	6.795	4.22		female	2	1	36.25		No	3.67148	No
369	No nausea or vomiting	No	No	No	No	No	No	37.2857	married	23.0313	160	58.96	white	10.89	2.86		female	1	1	30.7		No	3.02501	No
370	Vomiting	Yes	Yes		No	No	No	41.5714	married	24.4269	170.2	70.76	white	18.144	4.27		female	2	1	31.9	Yes	No	3.80077	No
371	Nausea but no vomiting				No	No	No	39	married	20.417	162.6	53.98	white		3.83	No	male	2	1	32.61			3.33532	No
372	No nausea or vomiting	No	No	No	No	No	No	41.4286	married	23.5664	160	60.33	white	-3.18	3.54		male	2	1				3.77491	No
373	Vomiting	Yes			No	No	No	38	married	27.6792	172.7	82.554	white	19.051	3.285		male	4	1	37.18		No	3.15431	Yes
374	No nausea or vomiting	No	No	No	No	No	No	42.1429	co-habiting				white		3.93		female	1	1	37.82	No		3.9042	No
375	Nausea but no vomiting				No	No	No	39.2857	married	31.9729	167.6	89.811	asian	5.897	3.78		male	2	1	36.94		No	3.38703	No
376	Nausea but no vomiting				No	No	No	40.5714	married	29.3879	167.6	82.55	white	2.27	3.21		female	2	1	36.3	No		3.61976	No
377	Vomiting	Yes	Yes		No	No	No	40.4286	married	25.5501	172.7	76.204	white		4.01		male	2	1	32.28	No		3.5939	No
378	Vomiting				No	No	No	40.8571	co-habiting	45.2122	167.6	127	white	0	3.48	No	female	2	1	32.51		Yes	3.67148	No
379	Vomiting	Yes	Yes		No	No	No	38.8571	married	18.3432	165.1	50	white		3.14		female	1	1	29.87	No		3.30946	No
380	Vomiting	Yes	Yes		No	No	No	39.1429	married				white		3.41		male	2	1	29.66	No	No	3.36117	No
381	Nausea but no vomiting				No	No	No	41.2857	co-habiting	23.2959	165.1	63.5			3.57	No	female	2	1	28.09	No	No	3.74905	No
382	Nausea but no vomiting				No	No	No	40.2857	married	27.4023	170.2	79.379	white	0	4.35		male	2	1	33.25			3.56804	No
383	Vomiting	Yes			No	No	No	40.4286	married	21.1886	170	61.235	white	9.979	3.25		male	2	1	34.06	No		3.5939	No
384	Nausea but no vomiting				No	No	No	37.2857	married	20.3125	160	52	white	5	3.32		female	3	1	37.32	No	No	3.02501	No
385	Vomiting	Yes	Yes		No	No	No	39	co-habiting	21.9254	172	64.864		-1.361	3.74	No	male	2	1	36.12		No	3.33532	No
386	Nausea but no vomiting				No	No	No	39.8571	married	23.3392	154.9	56	not_specified	4	3.12		female	3	1	33.3			3.49047	No
387	Vomiting	Yes	Yes		No	No	No	40.2857	married	35.219	165.1	96	white	-7	3.25		male	2	1	36.19	No		3.56804	No
388	Vomiting	Yes	Yes		No	No	No	40.8571	married		170.2				3.77		female	2	1	31.68			3.67148	No
389	Vomiting	Yes	Yes		No	No	No	39	married	19.5391	167.6	54.885	white		3.2		female	3	1	27.62	No	No	3.33532	No
390	Nausea but no vomiting				No	No	No	38.5714	married	27.989	165	76.2		0	3.796		female	2	1	34.7	No		3.25774	No
391	Vomiting		Yes		No	No	No	37.8571	married	24.1138	170.2	69.853		6.351	3.3	No	male	1	1			No	3.12845	No
392	Vomiting	Yes	Yes	Yes	No	No	No	41	married	20.9663	165.1	57.15	white	3.18	3.28		male	3	1	39.68	No	No	3.69733	No
393	Nausea but no vomiting				No	No	No	37.7143	married	25.9652	157.5	64.41		3.59	2.52	No	female	2	1	36.33			3.10259	No
394	Vomiting	Yes	Yes		No	No	No	40.8571	married	19.6316	175.3	60.328	white	0	4.18		male	2	1	37.88	No		3.67148	No
395	Nausea but no vomiting				No	No	No	41.4286	married	21.9614	167.6	61.689	white	8.618	3.24	No	female	1	1	32.44	No	No	3.77491	No
396	Nausea but no vomiting				No	No	No	38.1429	married	22.4195	168.3	63.503			3.64	No	male	1	1	34.16		No	3.18017	No
397	No nausea or vomiting	No	No	No	No	No	No	39.8571	co-habiting	23.2034	158.8	58.513		2.268	3.29		male	1	1	22.97	No	No	3.49047	No
398	Vomiting	Yes	Yes		No	No	No	39.4286	married	20.4787	157.5	50.8		22.23	3.32	No	male	2	1	35.75		No	3.41289	No
399	No nausea or vomiting	No	No	No	No	No	No	39.4286	co-habiting	27.7894	154.9	66.678	white		3.61		male	1	1	32.59	No	No	3.41289	No
400	Vomiting	Yes	Yes		No	No	No	40.2857	co-habiting	22.155	167.6	62.233	white	13.971	3.48	No	female	1	1	34.76		No	3.56804	No
401	Vomiting	Yes			No	No	No	39.5714	co-habiting	21.7161	167.6	61	white	14	3.81		male	1	1	26.68	No	No	3.43875	No
402	Nausea but no vomiting				No	No	No	42.1429	married	19.4695	165.1	53.07	asian	0.91	3.155	No	female	1	1	31.15	No	No	3.9042	No
403	No nausea or vomiting	No	No	No	No	No	No	39.4286	married	20.903	156.2	51	white	7.51	2.75		female	4	1	33.42	No		3.41289	No
404	Vomiting	Yes			No	No	No	39.1429	married	20.7474	161.3	53.98		1.59	3.23		male	1	1				3.36117	No
405	Nausea but no vomiting				No	No	No	40.1429	co-habiting			60.328	not_specified		3.78		female	5	1	32.95		No	3.54218	No
406	No nausea or vomiting	No	No	No	No	No	No	40.7143	married	22.6072	167.6	63.503	white	6.35	4.21		male	2	1	37.11	No	Yes	3.64562	No
407	Nausea but no vomiting				No	No	No	39.7143	married	19.2264	177.8	60.78		19.51	4.45	No	male	2	1	28.2	No	Yes	3.46461	No
408	Vomiting	Yes	Yes		No	No	No	37.8571	married	27.4844	152	63.5	white	14.97	3.24		male	1	1	36.44		No	3.12845	No
409	Vomiting	Yes	Yes	Yes	No	No	No	41	married	19.8107	165.1	54	white	11.5	3.48		male	2	1	36.07		No	3.69733	No
410	Vomiting	Yes			No	No	No	37.5714	married	25.1897	163.8	67.585	white		2.88	No	female	1	1	39.54	No		3.07673	No
411	Nausea but no vomiting				No	No	No	41.5714	married	18.6775	170	53.978	white	4.989	3.2		female	2	1	38.06	No	No	3.80077	No
412	No nausea or vomiting	No	No	No	No	No	No	40.5714	married	22.1322	165.1	60.328	white	18.597	3.47		female	1	1	35.45	No	No	3.61976	No
413	No nausea or vomiting	No	No	No	No	No	No	37.8571	married	20.6142	152	47.627		3.175	2.72	No	male	2	1	35.01		No	3.12845	No
414	Nausea but no vomiting				No	No	No	39.8571	married						3.66	No	male	4	1	38.5	No		3.49047	No
415	Nausea but no vomiting				No	No	No	37.5714	co-habiting	26.4195	162.6	69.85			3.58	No	female	2	1	37.04		No	3.07673	No
416	No nausea or vomiting	No	No	No	No	No	No	41.2857	married	27.2785	162.6	72.121	white	1.815	3.65		male	1	1	29.62	No	Yes	3.74905	No
417	Nausea but no vomiting				No	No	No	40.8571	co-habiting	26.4207	162.6	69.853	white	0	4.04		male	2	1	26.99	No		3.67148	No
418	Nausea but no vomiting				No	No	No	41.4286	married	30.2861	165.1	82.554	asian		4.2		male	3	1	35.66	No		3.77491	No
419	Vomiting	Yes	Yes		No	No	No	38.5714	co-habiting	22.1003	162	58	white		3.68		male	1	1	29.4		No	3.25774	No
420	Vomiting	Yes	Yes		No	No	No	40.2857	married			55.792	white	14.061	2.95		female	1	1	26.81		No	3.56804	No
421	Vomiting	Yes			No	No	No	41.4286	married	19.8418	157.5	49.22	white	16.1	3.064		female	1	1	27.94			3.77491	No
422	Vomiting	Yes	Yes		No	No	No	38.8571	married	22.6061	167.6	63.5			2.952	No	female	2	1	27.34		No	3.30946	No
423	Vomiting			Yes	No	No	No	40.7143	married	23.1358	168.9	66		6	3.64	No	male	2	1	37.77		No	3.64562	No
424	Nausea but no vomiting				No	No	No	40.8571	married	26.771	156.2	65.317		14.515	3.945		female	1	1	43.28			3.67148	No
425	Vomiting	Yes	Yes		No	No	No	41	married	24.8163	175	76	white	3	3.665		male	2	1	30.52	No	No	3.69733	No
426	Vomiting	Yes	Yes		No	No	No	36.1429	married	17.8286	174	53.978			2.635		female	3	1	33.45		No	2.81815	No
427	Vomiting	Yes	Yes		No	No	No	41	married	24.0189	162.6	63.503		6.35	3.46	No	male	1	1	29.8		No	3.69733	No
428	Nausea but no vomiting				No	No	No	39.4286	married				white		4.28		male	4	1	41.16			3.41289	No
429	Vomiting	Yes			No	No	No	41.7143	married	21.7936	172.7	65	white		4.28		male	1	1	32.83	No		3.82663	Yes
430	Nausea but no vomiting				No	No	No	38.7143	married	18.7054	172	55.338	white	14.515	3.92		female	3	1	32.22		Yes	3.2836	No
431	Vomiting	Yes	Yes		No	No	No	40.2857	co-habiting	20.4783	174	62	african	11.028	3.43		female	1	1	28.7	No	No	3.56804	No
432	Nausea but no vomiting				No	No	No	40.7143	married	22.6315	165.1	61.689	white		3.16		female	1	1	37.68	No	No	3.64562	No
433	Nausea but no vomiting				No	No	No	41.2857	married	26.0461	160	66.678	white	-9.525	3.2		male	2	1	33.53	No		3.74905	No
434	Vomiting	Yes	Yes	Yes	No	No	No	39.5714	married	28.0993	171.4	82.55	white		4.28		female	2	1	35.97	No	No	3.43875	No
435	No nausea or vomiting	No	No	No	No	No	No	39	married	21.4201	154	50.8	white	6.35	3.33		male	3	1	36.46	No	No	3.33532	No
436	Vomiting	Yes	Yes	Yes	No	No	No	40.8571	married		172.7		white		4.85		male	2	1	32.67	No		3.67148	No
437	Nausea but no vomiting				No	No	No	39.8571	married	25.1822	158.8	63.503	white		3.16		female	2	1	38.86	No		3.49047	No
438	Nausea but no vomiting															No		2		37.9	No	Yes
439	Vomiting	Yes			No	No	No	41.8571	married			72.121	white		3.44	No	female	2	1	32.93	No	No	3.85248	No
440	No nausea or vomiting	No	No	No	No	No	No	38.2857	married	20.7125	170.2	60	white	2	2.82		male	1	1	31.43	No	No	3.20602	No
441	Vomiting	Yes			No	No	No	39	married	22.4964	154.9	53.978	white	3.175	3.55			1	1	30.55			3.33532	No
442	Vomiting	Yes	Yes		No	No	No	41.1429	married	35.7411	171.4	105			4.34	No	female	1	1	28.22			3.72319	No
443	No nausea or vomiting	No	No	No	No	No	No	38.8571	married	21.9711	160	56.246	white		3.1		female	1	1	28.87	No		3.30946	No
444	Vomiting				No	No	No	41	married	21.6171	162.6	57.153	white		3.35		male	1	1	32.61	No	No	3.69733	No
445	Vomiting	Yes	Yes		No	No	No	41.5714	co-habiting	23.0722	162.6	61		11	3.52	No	female	1	1	23.71		No	3.80077	No
446	Vomiting	Yes			No	No	No	41.1429	married	22.4308	164	60.33		4	3.6	No	male	1	1	35.41			3.72319	No
447	Vomiting	Yes			No	No	No	39	married	24.8667	167.6	69.85		0	3.452	No	male	2	1	30.33			3.33532	No
448	Nausea but no vomiting				No	No	No	37.5714	married	27.6185	162.6	73.02	white	3.18	2.69		male	2	1	30.2			3.07673	No
449	Vomiting	Yes	Yes		No	No	No	41.1429	married	22.7311	175.3	69.853	white	7.711	2.99		female	1	1	32.92	No	No	3.72319	No
450	No nausea or vomiting	No	No	No	No	No	No	41	married	25.3915	162.6	67.132	white		3.74		male	1	1	34.39	No	No	3.69733	No
451	Nausea but no vomiting				No	No	No	37.8571	married	37.4306	154.9	89.811		4.536	2.55	No	female	1	1	30.08		No	3.12845	No
452	Vomiting	Yes	Yes		No	Yes	No	41.5714	married	22.4323	158	56		15	2.98		female	1	1	36.07	No	No	3.80077	No
453	Vomiting	Yes	Yes		No	No	No	40.8571	married	31.9373	172.7	95.254	white	15.876	4.065	No	female	2	1				3.67148	No
454	No nausea or vomiting	No	No	No	No	No	No	41.4286	married	20.5118	180.3	66.68	white		3.86		female	1	1	30.55	No	No	3.77491	No
455	No nausea or vomiting	No	No	No	No	No	No	37.8571	married	19.8026	165.1	53.978	white		2.65		female	1	1	27.95	No		3.12845	No
456	No nausea or vomiting	No	No	No	No	No	No	37.2857	married	19.7297	170.2	57.153	white	9.525	3.41		male	6	1	37.45	No	No	3.02501	No
457	Nausea but no vomiting				No	No	No	39	married		158.8		white		3.52		female	2	1	32.42			3.33532	No
458	Vomiting	Yes	Yes		No	No	No	40	co-habiting	32.602	160	83.461	african		4.355		female	2	1	23.39		No	3.51633	No
459	No nausea or vomiting	No	No	No	No	No	No	41.4286	married	21.6171	162.6	57.153		1.814	4.36	No	male	2	1	35.38	No	No	3.77491	No
460	Nausea but no vomiting				No	No	No	41	married						4.724	No	female	3	1	29.34	No		3.69733	No
461	Vomiting	Yes	Yes		No	No	No	38.4286	married	25.4588	162.6	67.31	white	8.89	3.18		female	1	1	31.76	No	No	3.23188	No
462	Nausea but no vomiting				No	No	No	40	married	20.8257	170.2	60.328	white		3.85		male	2	1	33.4		No	3.51633	No
463	Nausea but no vomiting				No	No	No	38.2857	married	24.5351	176	76		3	3.37		female	2	1	36.46	No	No	3.20602	No
464	Vomiting	Yes	Yes		No	No	No	41.7143	married	34.5872	171.4	101.61	white	-12.71	3.995		female	1	1	37.64	No	Yes	3.82663	No
465	Nausea but no vomiting				No	No	No	40	married	24.3826	167.6	68.49		14.97	3.42	No	male	1	1	28.9	No	No	3.51633	No
466	Nausea but no vomiting				No	No	No	39.7143	married	24.5703	174	74.389	white	15.422	4.22	No	male	4	1	34.8		No	3.46461	No
467	Vomiting		Yes		No	No	No	41.8571	married	19.1626	172.7	57.153	white	25.401	4.08	No	male	1	1	35.31	Yes	No	3.85248	No
468	Vomiting	Yes	Yes	Yes	No	No	No	39.4286	married	36.6112	161.3	95.254	white	-0.004	3.13		female	2	1	27.92			3.41289	No
469	Vomiting	Yes	Yes		No	No	Yes	35.5714	married	22.3044	162.6	58.97		4.53	3.64	No	male	1	1	35.57			2.71471	No
470	Nausea but no vomiting				No	No	No	40.7143	married	25.3593	182	84	white		4.5		male	1	1	33.22		No	3.64562	No
471	Vomiting	Yes	Yes	Yes	No	No	No	39.7143	co-habiting	20.4787	157.5	50.8		6.35	3.256	No	female	2	1				3.46461	No
472	Nausea but no vomiting				No	No	No	39.2857	married	40.0927	162.6	106		-2	4.13	No	female	1	1	36.1	No	Yes	3.38703	No
473	Nausea but no vomiting				No	No	No	39.5714	married	28.7569	167	80.2	white	4.2	3.9	No	female	2	1	32.1	No	No	3.43875	No
474	Vomiting	Yes	Yes		No	No	No	40.1429	co-habiting	22.8531	157.5	56.69	white	2.27	3.18		female	3	1	29.98		No	3.54218	No
475	No nausea or vomiting	No	No	No	No	No	No	39.8571	married	27.4026	170.2	79.38	white	3.17	3.48	No	female	2	1	38.06	No		3.49047	No
476	Vomiting	Yes	Yes		No	No	No	38.2857	married	22.8511	171.4	67.132			3.96		male	1	1	29.85		No	3.20602	Yes
477	Nausea but no vomiting				No	No	No	39.2857	co-habiting	32.2997	180.3	105	white	17.016	3.44		female	1	1	32.62	Yes	Yes	3.38703	No
478	Vomiting			Yes	No	Yes	No	40.2857	married	20.7467	161.3	53.978	white	8.022	2.714	No	female	3	1	29.63		No	3.56804	No
479	Vomiting	Yes	Yes		No	No	No	40.5714	co-habiting	39.3026	170.2	113.852			4.1		male	1	1	24.7		Yes	3.61976	No
480	No nausea or vomiting	No	No	No	No	No	No	42.1429	married	17.3611	168	49	white	21	3.86		male	1	1	34.14		No	3.9042	No
481	No nausea or vomiting	No	No	No	No	No	No	40.4286	married	19.8026	165.1	53.978	white		3.97		male	4	1	40.4	No	No	3.5939	No
482	No nausea or vomiting	No	No	No	No	No	No	39	married	18.296	170.2	53		15	2.99		female	1	1	34.43			3.33532	No
483	Vomiting				No	No	No	39.5714	co-habiting	20.0877	177.8	63.503		5.897	3.75	No	female	2	1	31.17		No	3.43875	No
484	Nausea but no vomiting				No	No	No	37.2857	married	23.533	161	61	white	3	3.75		female	2	1	40.34	Yes	No	3.02501	No
485	No nausea or vomiting	No	No	No	No	No	No	40.2857	married						3.01	Yes	female	1	1	31.34	Yes		3.56804	No
486	Nausea but no vomiting				No	No	No	39.7143	married	20.6676	170.2	59.87	white	3.63	3.6		male	2	1	39.67		No	3.46461	No
487	Nausea but no vomiting				No	No	No	40.5714	married	25.9095	169	74		14	3.3	No	male	1	1	33.33		No	3.61976	No
488	Nausea but no vomiting				No	No	No	41	married	24.4618	165.1	66.678	white	1.361	2.96	No	female	2	1			No	3.69733	No
489	Nausea but no vomiting				No	No	No	39.1429	married	27.2863	160	69.853	white	6.347	2.99		female	1	1	26.86		No	3.36117	No
490	No nausea or vomiting	No	No	No	No	No	No	41.4286	married	20.898	175	64	white	16	3.32		female	2	1	32.14	No		3.77491	No
491	Nausea but no vomiting				No	No	No	40	married	22.8188	162.6	60.33		0	2.77	No	female	1	1	36.84	No	No	3.51633	No
492	Vomiting	Yes			No	No	No	40.2857	married	22.2063	163	59		2	3.4	No	female	1	1	33.77	No	No	3.56804	No
493	Vomiting	Yes	Yes	Yes	No	No	No	39	married	28.7086	152.4	66.678		12.701	3.41	No	female	3	1			No	3.33532	No
494	Nausea but no vomiting				No	No	No	37.5714	married				white		2.91		male	1	1	34	Yes	No	3.07673	No
495	No nausea or vomiting	No	No	No	No	No	No	39.1429	married	22.6757	168	64			3.55	No	female	2	1			Yes	3.36117	No
496	Nausea but no vomiting				No	No	No	39.2857	co-habiting	24.6076	152.4	57.153	white	12.7	3.37		female	3	1	33.3	No		3.38703	No
497	Vomiting	Yes			No	No	No	40.5714	married	20.6695	167.6	58.06			3.51	No	female	2	1			No	3.61976	No
498	Vomiting	Yes	Yes		No	No	No	41	co-habiting	17.8083	168.9	50.802			3.59		female	3	1	39.93		No	3.69733	No
499	Nausea but no vomiting				No	No	No	39	married	20.417	162.6	53.98	white		2.8	No	female	2	1	33.09		Yes	3.33532	No
500	No nausea or vomiting	No	No	No	No	No	No	41	married	22.6769	161.3	59	white		3.64		male	2	1	32.48		No	3.69733	No
501	No nausea or vomiting	No	No	No	No	No	No	40.5714	married	27.2173	166	75	white	16	3.37		male	1		31.1		No	3.61976	No
502	Vomiting	Yes	Yes		No	No	No	41.4286	married	26.8471	161.3	69.85		12.7	3.98	No	female	2	1	35.07		No	3.77491	No
503	Vomiting			Yes	No	No	No	37.8571	married	22.6973	171.4	66.68	white	7.94	2.8		male	2	1	36.09			3.12845	No
504	Nausea but no vomiting				No	No	No	39.2857	co-habiting	29.7123	167.6	83.461		0.907	2.91	No	female	1	1	26.15	No	No	3.38703	No
505	Vomiting	Yes	Yes		No	No	No	39.5714	co-habiting	24.8059	160	63.503	mixed	-4.99	3.4		female	1	1	23.72	No	No	3.43875	No
506	No nausea or vomiting	No	No	No	No	No	No	38.7143	married	33.2812	165.1	90.718	white	1.361	3.14		male	1	1	34.02		No	3.2836	No
507	Nausea but no vomiting				No	No	No	38	married	22.9873	162	60.328	white	12.072	4.375		male	1	1	30.12	No	Yes	3.15431	No
508	Vomiting	Yes	Yes		No	No	No	40.8571	married	20.7612	170	60	white	14	3.6		female	1	1	28.74		No	3.67148	No
509	Nausea but no vomiting				No	No	No	40.5714	co-habiting	28.7039	160	73.482	white		4.58	Yes	female	3	1	34.97		No	3.61976	No
510	Nausea but no vomiting				No	No	No	38.8571	married	21.8731	152.4	50.802	white		2.7		female	2	1	25.02	No		3.30946	No
511	Vomiting	Yes	Yes		No	No	No	38.5714	married	28.4983	170.2	82.554	white	3.629	3.91		male	2	1	25.05	No	Yes	3.25774	No
512	Vomiting	Yes			No	No	No	41	married	34.2338	167.6	96.162	white	9.071	4.54		female	3	1	26.35		Yes	3.69733	No
513	No nausea or vomiting	No	No	No	No	Yes	No	42.5714	married	20.9674	165.1	57.153			2.54	No	male	2	1	36.52			3.98178	No
514	No nausea or vomiting	No	No	No	No	No	No	41.1429	married	23.7375	167.6	66.678		-5.443	3.508		female	1	1	35.83	No	No	3.72319	No
515	Nausea but no vomiting				Yes	No	Yes	30.4286	co-habiting	19.7297	162.6	52.163		-0.993	1.61	No	male	2	1	31.62		No	1.78381	No
516	Vomiting	Yes	Yes		No	No	No	39.7143	married	21.1482	168.9	60.33		4.08	3.912	No	female	5	1	40.09	No	No	3.46461	No
517	Nausea but no vomiting				No	Yes	No	41.8571	married	23.8367	175	73	white	21	3.04	No	male	2	1	28.52	No	No	3.85248	No
518	Nausea but no vomiting				No	No	No	40.2857	co-habiting				white		3.44	No	female	1	1	26.77	No	No	3.56804	No
519	Nausea but no vomiting				No	No	No	39.2857	co-habiting		160				3.86	No	female	1	1	42.48		No	3.38703	No
520	Nausea but no vomiting				No	No	No	40	married	20.7404	162	54.431	white		2.82		female	2	1	29.62	No		3.51633	No
521	Nausea but no vomiting				No	No	No	40.5714	married	23.0633	154.9	55.338	white	3.175	3.4		male	1	1	32.67	No	No	3.61976	No
522	Nausea but no vomiting				No	No	No	39	married	26.7001	167.6	75	white	10	3.345		female	1	1	29.22	No	No	3.33532	No
523	No nausea or vomiting	No	No	No	No	No	No	41.4286	married	29.5796	158.1	73.936	white	5.443	3.93		male	1	1	30.2	No	No	3.77491	No
524	Vomiting	Yes			No	No	No	40.1429	single		167.6				3.228	No	male	1	1	28.71		No	3.54218	No
525	No nausea or vomiting	No	No	No	No	No	No	37.5714	married	18.3123	179.1	58.74	white		3.07	No	male	1	1	36.61	No		3.07673	No
526	No nausea or vomiting	No	No	No	No	No	No	41	single	21.2907	172.7	63.5	white	14.5	4.06		female	4	1	28.79	No	No	3.69733	No
527	Nausea but no vomiting				No	No	No	41.1429	married	20.2218	162	53.07	white	13.61	3.8		female	2	1	33.08		No	3.72319	No
528	Vomiting	Yes	Yes	Yes	No	No	No	41.4286	married	29.5995	167	82.55	chinese	-0.903	3.23		male	1	1	28.7			3.77491	No
529	Nausea but no vomiting				No	No	No	36.2857	married	23.7289	182.9	79.379	white	6.35	3.26		male	2	1	31.7		No	2.84401	No
530	No nausea or vomiting	No	No	No	No	No	No	40.4286	married	19.5345	180.3	63.503	white		4.2		male	1	1	34.12	No	No	3.5939	No
531	Nausea but no vomiting				No	No	No	41.5714	co-habiting	22.2843	167.6	62.596	white	19.954	4.62		male	1	1	36.04	No		3.80077	No
532	Vomiting	Yes	Yes		Yes	No	Yes	32.4286	married	20.8264	170.2	60.33	white	9.52	1.931	No	male	1	2			No	2.14583	No
533	Vomiting	Yes	Yes		No	No	No	41	married	21.9942	162.6	58.15	white	5.35	4.355		female	5	1	42.12	No		3.69733	No
534	Nausea but no vomiting				No	No	No	39.5714	married	24.2081	167.6	68		4	2.95	No	male	1	1	36			3.43875	No
535	Vomiting	Yes	Yes		No	No	No	38.2857	married	24.4618	165.1	66.678		7.258	3.26	Yes	male	1	1	31.07	No	No	3.20602	No
536	Vomiting	Yes	Yes		No	No	No	40	married	22.818	162.6	60.328	white	1.361	3.35		female	2	1	39.37			3.51633	No
537	Vomiting		Yes		No	No	No	39.2857	co-habiting	24.6076	152.4	57.153	mixed	25.401	3.48	No	male	3	1	32.45		No	3.38703	No
538	No nausea or vomiting	No	No	No	No	No	No	41.2857	married	18.9485	170.2	54.89	white	9.52	4.41		female	1	1			No	3.74905	No
539	Nausea but no vomiting				No	No	No	39.4286	co-habiting	27.1522	170	78.47	white	4.99	3.44		male	3	1	33.89	No		3.41289	No
540	No nausea or vomiting	No	No	No	No	No	No	40.2857	married			63.503	white	6.35	3.45		female	1	1	27.84	No	No	3.56804	No
541	Vomiting	Yes	Yes		No	No	No	41.2857	married	23.0237	158.8	58.06		3.175	3.036	No	female	2	1	35.3			3.74905	No
542	Nausea but no vomiting				No	No	No	40.8571	married	22.4642	172.7	67	white		3.94	No	male	1	1	30.51	No	No	3.67148	No
543	Vomiting	Yes	Yes	Yes	No	No	No	39	co-habiting	35.3913	161.3	92.08	white	-6.35	3.66		female	3	1	37.78	No		3.33532	No
544	Nausea but no vomiting				No	No	No	39.4286	married	31.9317	170.2	92.5	white		2.98		female	1	1	33.81	No	No	3.41289	No
545	Vomiting	Yes	Yes		No	No	No	41.2857	married	20.9674	165.1	57.153	white	22.226	3.63		female	2		34.1		No	3.74905	No
546	Vomiting	Yes			No	Yes	No	41.7143	married	26.8069	167.6	75.3		13.6	2.99	No	female	5	1	38.04	No	No	3.82663	No
547	Vomiting	Yes																				No		No
548	No nausea or vomiting	No	No	No	No	No	No	41.2857	married	21.3593	153	50	white	4	3.3		female	1	1	31.29	No	No	3.74905	No
549	No nausea or vomiting	No	No	No	No	No	No	39.2857	married	17.9197	157.5	44.452	white		3.89		male	1	1	29.14			3.38703	No
550	Vomiting				No	No	No	39.4286	single				white		3.05		male	1	1	19.87		No	3.41289	No
551	No nausea or vomiting	No	No	No	No	No	No	39.2857	married	24.6076	152.4	57.153		3.175	2.86	No	male	2	1	30.83		No	3.38703	No
552	Vomiting	Yes			No	No	No	40.5714	co-habiting	23.0722	162.6	61			3.396	Yes	male	2	1			No	3.61976	No
553	Nausea but no vomiting				No	No	No	39.4286	married	25.1429	154.9	60.328	white	7.711	3.76	No	female	2	1	36.84		No	3.41289	No
554	Nausea but no vomiting				No	Yes	No	41.8571	married	20.1354	165.1	54.885		12.247	2.99	No	female	1	1	38.4		No	3.85248	No
555	No nausea or vomiting	No	No	No	No	No	No	40	married	21.194	156.2	51.71	white	11.79	3.2		female	1	1	24.53			3.51633	No
556	Nausea but no vomiting				No	No	No	41.1429	married	22.4838	179.1	72.121	white		4.16		male	3	1	33.83	No	No	3.72319	No
557	Nausea but no vomiting				No	No	No	39.7143	married	21.0973	152.4	49	white	0	2.72		female	1	1			No	3.46461	No
558	Vomiting	Yes			No	No	No	40	married	23.7382	167.6	66.68			3.18	No	male	2	1	28.07	No	Yes	3.51633	No
559	Nausea but no vomiting				No	No	No	41.2857	co-habiting	23.0398	157.5	57.153	white		3.28	No	female	1	1	24.99		No	3.74905	No
560	Vomiting	Yes	Yes		No	No	No	41.4286	co-habiting	21.6171	162.6	57.153	white		3.87	No	male	2	1	34.25	No	No	3.77491	No
561	Vomiting	Yes			Yes	Yes	No	36.8571	co-habiting				white		2.02		male	1	2	28.95	Yes	No	2.94744	No
562	No nausea or vomiting	No	No	No	No	No	No	41.2857	co-habiting	19.8034	165.1	53.98	white	7.71	4.36		female	1	1	25.76	No	No	3.74905	No
563	Vomiting	Yes			No	No	No	39.7143	married		162.6		white		3.46		female	3	1	33.2			3.46461	No
564	Nausea but no vomiting				No	No	No	39.2857	co-habiting	25.8368	167.6	72.575	asian	11.793	2.97		female	2	1	30.06	No	No	3.38703	No
565	Nausea but no vomiting				No	No	No	39.7143	married	31.1602	170.2	90.265	white	9.072	3.23		male	2	1	35.86	No	No	3.46461	No
566	Nausea but no vomiting				No	No	No	39	co-habiting	21.123	172.7	63		7	3.75	No	male	2	1	38.19		No	3.33532	No
567	Nausea but no vomiting				No	No	No	40	married	20.0728	162.6	53.07	white		3.1		female	3	1	33.94	No		3.51633	No
568	Vomiting	Yes	Yes		No	No	No	41.1429	co-habiting	21.1927	164	57	white	13	3.2		female	1	1	38	No		3.72319	No
569	No nausea or vomiting	No	No	No	No	No	No	38.4286	married	23.6328	160	60.5	white	2.5	2.71		female	1	1	38.6			3.23188	No
570	Vomiting	Yes	Yes		No	No	No	39.8571	married	26.0776	162.6	68.946	white	7.258	3.61	No	male	2	1	37.23			3.49047	No
571	Nausea but no vomiting				No	No	No	40	co-habiting	27.1573	169	77.564	white	1.361	3.19		male	1	1	32.33		No	3.51633	No
572	Nausea but no vomiting				No	No	No	40.1429	married	19.215	162.6	50.802	white	10.887	3.33		male	1	1	28.89	No	No	3.54218	No
573	Vomiting	Yes	Yes		No	No	No	40.7143	married	20.3455	167.6	57.15		19.05	3.46	No	female	1	1	34.13		No	3.64562	No
574	Nausea but no vomiting				No	No	No	42.1429	married	29.5943	170.2	85.729	white	9.525	4.215		male	2	1	31.46	No	No	3.9042	No
575	No nausea or vomiting	No	No	No	No	No	No	40.2857	married	21.498	182	71.21	white	2.27	3.52		female	1	1	34.43		No	3.56804	No
576	Nausea but no vomiting				No	No	No	39.7143	married	26.0469	160	66.68			3.86	No	male	4	1			No	3.46461	No
577	No nausea or vomiting	No	No	No	No	No	No	40.8571	married	22.6061	167.6	63.5	white	17.47	4.05	No	female	1	1	36.28	No	No	3.67148	No
578	Vomiting	Yes																						No
579	Nausea but no vomiting				No	No	No	38.2857	married	32.7803	167.6	92.079		1.361	3.04	No	female	1	1	26.45	No	No	3.20602	No
580	No nausea or vomiting	No	No	No	No	No	No	40.4286	married	21.0938	160	54	white	3.5	3.58		male	1	1	38.82	No		3.5939	No
581	Nausea but no vomiting				No	No	No	39.7143	married	34.7656	160	89		1	4.08	No	male	1	1	27.33		No	3.46461	No
582	No nausea or vomiting	No	No	No	No	No	No	40.7143	co-habiting	18.0856	167.6	50.802		3.176	3.86	No	male	1	1			No	3.64562	No
583	Nausea but no vomiting				No	No	No	40	married		170				3.94	No	male	2	1	30.95			3.51633	No
584	No nausea or vomiting	No	No	No	No	No	No	40.4286	married	23.0178	170.2	66.678	white	0	3.65		female	3	1	29.93	Yes	No	3.5939	No
585	Vomiting	Yes			No	No	No	41.5714	married	21.6396	163.8	58.06			3.5	No	female	1	1	33.62		No	3.80077	No
586	No nausea or vomiting	No	No	No	No	No	No	38.5714	married	30.4359	154.9	73.028	white		2.855		male	3	1	35.31		Yes	3.25774	No
587	No nausea or vomiting	No	No	No	No	No	No	37.5714	married	25.5321	180.3	83			2.9	No	male	1	1	33.34			3.07673	No
588	Nausea but no vomiting				No	No	No	39.5714	married	21.1804	181.6	69.85	white	22.23	3.84		male	1	1	28.65		No	3.43875	No
589	Nausea but no vomiting				No	No	No	39	married	22.0462	180.3	71.668		10.886	4.32	No	male	1	1	31.64		No	3.33532	No
590	Nausea but no vomiting				No	Yes	No	38.8571	married	24.7548	163	65.771	white	7.229	2.52		female	2	1	30.89	No		3.30946	No
591	Vomiting		Yes		No	No	No	40.2857	married	20.6411	166.4	57.153		13.607	3.614	No	male	1	1	29.83		No	3.56804	No
592	Vomiting	Yes	Yes	Yes	No	No	No	40.7143	married	23.7375	167.6	66.678	white	15.876	3.97		female	1	1	29.34	No	No	3.64562	No
593	No nausea or vomiting	No	No	No	No	No	No	39.5714	married	20.9042	168	59	white	1	3.42		male	1	1	32.86		No	3.43875	No
594	Vomiting	Yes	Yes		No	No	No	38.2857	married	19.8438	160	50.8	white	12.25	3.13	No	female	3	1	38.03		No	3.20602	No
595	Nausea but no vomiting				No	No	No	39.2857	married	28.4082	177	89		-2	3.2		female	3	1	35.78			3.38703	No
596	Vomiting	Yes			No	No	No	39.8571	married	26.1361	161.3	68	white	4	3.592	No	female	4	1	36.09			3.49047	No
597	Nausea but no vomiting				No	No	No	40.8571	co-habiting	18.3655	165	50	white	2	3.12		female	3	1	28.04	No		3.67148	No
598	Vomiting	Yes	Yes		No	No	No	40.4286	married	22.659	165	61.689	white		3.01		female	1	1	29.22	No	No	3.5939	No
599	No nausea or vomiting	No	No	No	No	No	No	36.4286	married	21.3839	173	64		11	2.58	No	female	2	1			No	2.86986	No
600	Nausea but no vomiting				No	No	No	40	married				white		3.37	No	male	1	1	34.29	No	No	3.51633	No
601	Nausea but no vomiting				No	No	No	40.5714	married	22.913	171	67	white	8	3.62		male	4	1	33.19		No	3.61976	No
602	Nausea but no vomiting				No	No	No	36.8571	married	21.765	170.2	63.049	white	14.969	3.912		male	2	1	37.6	No	No	2.94744	No
603	Nausea but no vomiting															No				30.75		No		No
604	Vomiting		Yes		No	No	No	39.5714	married	26.4847	162.4	69.85	white	4.77	3.2		female	1	1	35.55	No	No	3.43875	No
605	Vomiting	Yes	Yes		No	No	No	39.1429	married	37.7871	165.1	103		7	3.1	No	female	1	1			No	3.36117	No
606	Nausea but no vomiting				No	No	No	40.8571	married	20.0728	162.6	53.07		7.26	3.28	Yes	male	2	1	27.93			3.67148	No
607	Nausea but no vomiting				No	No	No	39.2857	married	19.7286	170.2	57.15		19.05	3.964	No	female	2	1	35.44		No	3.38703	No
608	Vomiting	Yes			No	No	No	39.5714	married		158.8		white		4.02	No	male	2	1	31.53	Yes	No	3.43875	No
609	Vomiting	Yes	Yes	Yes	No	No	No	41.4286	married			107	white	16	3.72		male	3	1	35.21	No	No	3.77491	No
610	Nausea but no vomiting				No	No	No	39.4286	married	24.1727	154.9	58	white		3.19		female	2	1	37.45	No	No	3.41289	No
611	Vomiting	Yes	Yes																					No
612	No nausea or vomiting	No	No	No	No	No	No	41.2857	married	18.8138	170.2	54.5	white	0.5	4.24		male	2	1			No	3.74905	No
613	No nausea or vomiting	No	No	No	No	No	No	39.2857	married	23.7375	167.6	66.678		17.322	3.56		female	2	1	39.35	No		3.38703	No
614	Vomiting	Yes			Yes	No	Yes	34.2857	married	32.6531	157.5	81	white		1.89		male	2	1	34.88	No	No	2.48199	No
615	Vomiting			Yes	No	No	No	39.7143	married	20.1372	165.1	54.89		9.38	2.81	No	male	1	1	31.31	Yes	No	3.46461	No
616	Nausea but no vomiting				No	No	No	40.8571	married	21.3002	165.1	58.06	white		3.16		female	2	1	40.81	No		3.67148	No
617	Nausea but no vomiting				No	No	No	41.4286	married	20.9674	165.1	57.153	white	6.35	3.59		male	2	1	35.22	No	No	3.77491	No
618	No nausea or vomiting	No	No	No	No	No	No	38.7143	married	22.4429	166.4	62.142		9.072	3.86	No	female	2	1	41.97	No	No	3.2836	No
619	No nausea or vomiting	No	No	No	No	Yes	No	39.4286	co-habiting	33.8613	132	59	white		2.662	No	male	1	1	25.77		No	3.41289	No
620	Vomiting	Yes	Yes		No	No	No	39	married	26.3682	170	76.204	white	9.526	4.45		male	3	1	29.56	Yes	Yes	3.33532	No
621	No nausea or vomiting	No	No	No	No	No	No	41.5714	co-habiting	19.0521	166	52.5	white	12.3	3.52		male	1	1	33.27	No	No	3.80077	No
622	Vomiting				No	No	No	39.7143	married	25.2198	162.6	66.678	white	17.237	3.6		female	1	1	36.13		No	3.46461	No
623	Vomiting	Yes			No	No	No	40.4286	co-habiting	21.474	167.6	60.32	white	6.812	3.33		male	1	1	22.73	No	No	3.5939	No
624	Vomiting	Yes			No	No	No	41.7143	co-habiting	27.6166	170.2	80	white	6	3.99		female	2	1	38.75	No	Yes	3.82663	No
625	No nausea or vomiting	No	No	No	No	No	No	37.7143	married	24.222	167.6	68.039	white	12.7	3.35		female	3	1	33.29	No	No	3.10259	No
626	No nausea or vomiting	No	No	No	No	No	No	41.7143	co-habiting	25.6918	160	65.771	asian	0	3.26	No	male	2	1	30.76		No	3.82663	No
627	Vomiting	Yes	Yes		No	No	No	42.1429	co-habiting	16.9742	173	50.802	white		3.78		male	2	1	39.43		No	3.9042	No
628	No nausea or vomiting	No	No	No	No	Yes	No	40.7143	married	28.8213	162.6	76.2		2.73	2.65	No	female	3	1	41.67	No		3.64562	No
629	Vomiting	Yes	Yes		No	No	No	40.8571	co-habiting	30.0579	154.9	72.121	white	18.589	3.02		male	1	1	21.67		No	3.67148	No
630	Vomiting	Yes			No	Yes	No	40.4286	co-habiting	20.6411	166.4	57.153			2.68	No	female	3	1				3.5939	No
631	Vomiting	Yes			No	No	No	39.7143	married	18.4683	157.5	45.813	white	14.515	3.03	No	male	2	1	33.08		No	3.46461	No
632	Nausea but no vomiting				No	No	No	39	married	22.1783	168	62.596	white		3.03		male	2	1	38.44		Yes	3.33532	No
633	Nausea but no vomiting				No	No	No	40.8571	married	24.0178	162.6	63.5	white		3.65	No	female	2	1	32.53	No	No	3.67148	No
634	Nausea but no vomiting				No	No	No	41.7143	married	32.6157	165.1	88.904	white	3.175	3.89		male	1	1	35.77		No	3.82663	No
635	Nausea but no vomiting				No	No	No	41.1429	married	30.0331	170.2	87			4.06	No	male	1	1	30.72	No	No	3.72319	No
636	Nausea but no vomiting				No	No	No	42	co-habiting	22.9398	152	53	white	10	3.45		male	2	1	31.57	No	No	3.87834	No
637	Vomiting	Yes	Yes		No	No	No	40.1429	married	25.4352	149.9	57.153	white		3.54		male	1	1	36.62		No	3.54218	No
638	Nausea but no vomiting				No	No	No	39.8571	married	21.4879	180.3	69.853		15.876	3.84	No	male	1	1	27.54		No	3.49047	No
639	Vomiting	Yes			No	No	No	41.1429	married	19.1769	174	58.06			4.88	No	male	6	1	35.11		No	3.72319	No
640	No nausea or vomiting	No	No	No	No	No	No	40.7143	co-habiting	18.6851	170	54			4.34	No	male	2	1	34.8			3.64562	No
641	Vomiting	Yes			No	No	No	37.8571	married	21.3382	162	56	white		3.36		male	2	1	35.7	No		3.12845	No
642	Vomiting	Yes	Yes		No	Yes	No	40.8571	married	22.1329	165.1	60.33		0	2.98	No	male	3	1	31.38		No	3.67148	No
643	Vomiting	Yes			No	Yes	No	40.2857	married	20.202	165	55	white	13.5	2.6		female	1	1	36.29	No	No	3.56804	No
644	Vomiting	Yes			No	No	No	39.1429	married		157.5				3.7	No	male	2	1	34.25		No	3.36117	No
645	Nausea but no vomiting				No	No	No	41.1429	married	22.7666	179.1	73.028	white	12.701	3.55		female	2	1	39.2	No		3.72319	No
646	Nausea but no vomiting				No	No	No	40.8571	married	22.6003	156	55	white	2	3.05		female	2	1	31.9		No	3.67148	No
647	No nausea or vomiting	No	No	No	No	No	No	39	married	30.6904	170.2	88.904		10.886	3.4	No	female	1	1	33.52		No	3.33532	No
648	No nausea or vomiting	No	No	No	No	No	No	39.4286	co-habiting	20.5126	170.2	59.421	white	2.721	3.18		male	1	1	28.76	No	No	3.41289	No
649	Nausea but no vomiting				No	No	No	40.5714	married	24.3375	172	72	white		2.97		female	2	1	34.18			3.61976	No
650	Vomiting	Yes	Yes	Yes	No	No	No	40.2857	married	33.2262	166.4	92	white	-7	3.84		female	4	1	32.57		No	3.56804	No
651	Vomiting		Yes	Yes	No	No	No	40.8571	married	35.5215	153.7	83.915		0.453	3.54		male	1	1	37.51			3.67148	No
652	Vomiting	Yes			No	No	No	41.7143	married	18.6043	160	47.627			3.4		male	1	1	31.78		No	3.82663	No
653	Nausea but no vomiting				No	No	No	41.4286		19.5217	156.2	47.63		14.29	3.495	No	female	1	1	31.64	No		3.77491	No
654	No nausea or vomiting	No	No	No	No	No	No	40	married	19.0619	171.4	56		0	3.05	No	female	1	1	32.05		No	3.51633	No
655	Vomiting	Yes	Yes		No	No	No	38.5714	married	24.678	182.9	82.554			3.64	No	male	2	1	38.44		No	3.25774	No
656	Nausea but no vomiting				No	No	No	40.7143	married	23.0352	160	58.97		12.24	3.96	Yes	female	3	1	37.55			3.64562	No
657	No nausea or vomiting	No	No	No	No	No	No	40.1429	married	21.8255	165	59.42	white	14.51	3.22		male	1	1	42.17		No	3.54218	No
658	Nausea but no vomiting				No	No	No	41.7143	married	21.9602	162.6	58.06		5.44	4.09		male	1	1	38.01	No	No	3.82663	No
659	Nausea but no vomiting				No	No	No	39.2857	married	20.6361	165.1	56.25		13.6	3.3	No	female	2	1	42.06	No	No	3.38703	No
660	Nausea but no vomiting				No	No	No	41	married	25.1486	162	66	white	13.379	3.58		male	1	1	31.06	No		3.69733	No
661	No nausea or vomiting	No	No	No	No	No	No	40.1429	married	29.7012	177.8	93.894	white	4.989	4.15		female	3	1	33.52		No	3.54218	No
662	Vomiting	Yes	Yes		No	No	No	40	married	23.8281	160	61		10.441	3.08	No	female	1	1	34.52	No	No	3.51633	No
663	Vomiting	Yes			No	No	No	41	married	24.8678	167.6	69.853			3.65	No	female	2	1	24.69		No	3.69733	No
664	No nausea or vomiting	No	No	No	No	No	No	40.4286	married		154.9		asian		3.68		female	4	1	40.87	No		3.5939	No
665	Nausea but no vomiting				No	No	No	40.2857	married	37.2294	162.6	98.43		6.35	3.628	No	female	2	1			No	3.56804	No
666	No nausea or vomiting	No	No	No	No	No	No	37.7143	married	22.5466	159	57	white	1.5	3.23			2	1	37.7		No	3.10259	No
667	Vomiting	Yes	Yes		No	No	No	41.1429	co-habiting	24.2223	167.6	68.04	white	17.69	4.3	No	female	1	1	29.42	No	No	3.72319	No
668	Nausea but no vomiting				No	No	No	41.4286	married		159				3.48	No	female	2	1	39.71	No	Yes	3.77491	No
669	Nausea but no vomiting				No	No	No	39.1429	married	24.5851	162.6	65	white	13	3.23		male	3	1	42.9	Yes		3.36117	No
670	No nausea or vomiting	No	No	No	No	No	No	36	married	24.8678	167.6	69.853	white	-1.814	2.97		male	1	1	31.44	No	No	2.79229	No
671	Nausea but no vomiting				No	Yes	No	40.2857	married	23.0352	160	58.97		2.27	2.812	No	male	2	1	32.21		No	3.56804	No
672	Vomiting	Yes	Yes		No	No	No	39.4286	married	22.3242	160	57.15	white		3.57		female	2	1	27.5	No	No	3.41289	No
673	Nausea but no vomiting				No	No	No	38.7143	married	28.8228	162.6	76.204	white	9.525	3.56		female	1	1	36.13	No	No	3.2836	No
674	Vomiting	Yes			No	No	No	41	co-habiting	23.6298	165.1	64.41	white	18.14	3.59		female	1	1	30.49		No	3.69733	No
675	No nausea or vomiting	No	No	No	No	No	No	41	co-habiting	33.2779	157.5	82.55		8.17	3.55	No	male	2	1	33.27		No	3.69733	No
676	Nausea but no vomiting				No	No	No	40	married	41.1765	170	119	white	0	4.14		female	2	1	27.82	No	No	3.51633	No
677	Nausea but no vomiting				No	No	No	39.5714	married	21.9602	162.6	58.06	white	12.7	4.33		male	2	1	34.86	No		3.43875	No
678	Nausea but no vomiting				No	No	No	41.8571	married				white		3.312	No	female	1	1	38.96		No	3.85248	No
679	Vomiting	Yes	Yes		No	No	No	39.1429	married		175.3		white		3.665		female	3	1	34.68	No	No	3.36117	No
680	Nausea but no vomiting				No	No	No	37.8571	co-habiting	19.6681	162.6	52	white	-4	2.8		male	1	1	37.12		No	3.12845	No
681	No nausea or vomiting	No	No	No	No	No	No	40.4286	married	18.6043	160	47.627	white		3.795		male	3	1	36.51		No	3.5939	No
682	Nausea but no vomiting				No	Yes	No	40.8571	married	29.1213	165.1	79.379	white	3.175	2.74		female	2	1	37.49		No	3.67148	No
683	Vomiting	Yes	Yes		No	No	No	41.4286	married	19.2241	167.6	54	white	11	3.265		female	2	1	33.59		No	3.77491	No
684	Nausea but no vomiting				No	No	No	42	married	20.9928	165	57.153	white		3.35		female	1	1	28.5	No		3.87834	No
685	No nausea or vomiting	No	No	No	No	No	No	41.4286	married	21.6124	154	51.256	white		3.23		male	2	1	39.26		No	3.77491	No
686	Vomiting	Yes			No	No	No	39.8571	co-habiting	18.1449	166	50	white		3.03		male	2	1	25.97	No		3.49047	No
687	Nausea but no vomiting				No	No	No	39.8571	married		158		white		3.34		female	1	1			No	3.49047	No
688	Vomiting	Yes	Yes	Yes	No	No	No	40.8571	co-habiting	26.9505	188	95.254	white		3.37		male	1	1	24.74			3.67148	No
689	Vomiting	Yes		Yes	No	No	No	40.1429	co-habiting	22.4281	167.6	63	white	4	3.66		male	1	1	40.44			3.54218	No
690	Vomiting	Yes			No	No	No	39.5714	married	43.5193	157.5	107.955	white	-5.443	3.81	No	female	1	1	29.12		No	3.43875	No
691	Nausea but no vomiting				No	No	No	39.5714	co-habiting	23.4207	172.7	69.853			3.92	No	male	3	1	32.98			3.43875	No
692	Nausea but no vomiting				No	No	No	40.5714	married	25.6255	165.1	69.85	white	0.91	4.04		male	2	1	32.55	No		3.61976	No
693	Vomiting	Yes	Yes		No	No	No	41.1429	married	25.3375	160	64.864		21.319	4.06	No	male	3	1	37.88	No	No	3.72319	No
694	No nausea or vomiting	No	No	No	No	No	No	39	co-habiting	22.7311	175.3	69.853	white		3.08		male	2	1	22.88			3.33532	No
695	No nausea or vomiting	No	No	No	No	Yes	No	41	married	28.8213	162.6	76.2	white		3.01		male	1	1	37.19	No	No	3.69733	No
696	Vomiting	Yes	Yes		No	No	No	37.2857	married	21.9657	165.1	59.874	white	-0.453	3.49		female	2	1	34.47	No		3.02501	No
697	Vomiting	Yes	Yes		Yes	Yes	No	37.1429	married	20.8953	158	52.163	white	4.987	2.21		female	1	1	38.08	No	No	2.99916	No
698	Vomiting				No	No	No	39.5714	married		172.7		white		3.985		female	4	1	37.11		Yes	3.43875	No
699	No nausea or vomiting	No	No	No	No	No	No	41	married	19.6583	176.5	61.24		4.08	3	No	female	1	1	34.48			3.69733	No
700	Nausea but no vomiting				No	No	No	40	married			64.41			3.74	No	male	1	1	28.95	No	No	3.51633	No
701	Nausea but no vomiting				No	No	No	41.2857	married	22.8329	158	57	white	6	3.7		female	2	1			No	3.74905	No
702	No nausea or vomiting	No	No	No	No	No	No	38.4286	married	20.0877	177.8	63.503	white		3.57		male	2	1	35.55			3.23188	No
703	No nausea or vomiting	No	No	No	No	No	No	40.4286	married			63.503	white	12.701	3.91	No	female	3	1	35.46			3.5939	No
704	Nausea but no vomiting				No	No	No	40.5714	married	24.1875	157.5	60			3.8	No	female	2	1	33.59		No	3.61976	No
705	Nausea but no vomiting				No	Yes	No	40.8571	married	23.7118	163	63	white	2	2.78		female	2	1	34.59	No		3.67148	No
706	Nausea but no vomiting				No	No	No	40.2857	married	24.8163	175	76	white	11	3.62		female	3	1	36.28	No	No	3.56804	No
707	Nausea but no vomiting				No	No	No	39	married	22.9301	167.6	64.41	white	2.268	3.47		female	4	1	40.75	No	No	3.33532	No
708	Vomiting		Yes	Yes	No	No	No	41.7143	married				white		3.58		male	1	1				3.82663	No
709	Vomiting	Yes			No	No	No	41.8571	married	21.1728	154.9	50.802	white	0.454	3.9		male	3	1	31.22	No		3.85248	No
710	Vomiting	Yes	Yes		No	No	No	40.7143	married	22.5069	152	52		8	3.9	No	male	1	1	29.45	No	No	3.64562	No
711	Nausea but no vomiting				No	No	No	40.7143	married	21.4019	158.8	53.97	white	11.34	3.675		male	2	1	33.84	No	No	3.64562	No
712	Nausea but no vomiting				No	No	No	38.4286	married	18.9197	170.5	55		13	3.1	No	male	2	1	34.15	No	No	3.23188	No
713	Vomiting	Yes			No	No	No	41	married			52.62	white	0.9	4.38	No	male	2	1	32.38		No	3.69733	No
714	Vomiting	Yes	Yes	Yes	No	No	No	40.7143	married	32.5462	172.7	97.07		17.24	3.58	Yes	female	1	1	30.41	Yes	No	3.64562	No
715	No nausea or vomiting	No	No	No	Yes	Yes	No	37.7143	married	20.8229	170.2	60.32	mixed	6.35	2.06		male	1	1	39.6	No		3.10259	No
716	Nausea but no vomiting				No	No	No	39.4286	married	35.4922	172	105	white	2	3.72		male	1	1	37.85	No	Yes	3.41289	No
717	Nausea but no vomiting				No	No	No	39	married	20.4787	157.5	50.8			3.03	No	female	3	1	32.75	No		3.33532	No
718	Vomiting	Yes	Yes		Yes	No	No	36	married	27.2907	165.1	74.389	white	3.629	2.1		female	2	2	24.16			2.79229	No
719	No nausea or vomiting	No	No	No	No	No	No	40	married	28.2591	167.6	79.379			3.79	No	female	2	1	27.38	No	No	3.51633	No
720	Nausea but no vomiting				No	No	No	41.8571	married	28.9566	165.1	78.93	white	20.86	3.56	No	female	2	1	38.15			3.85248	No
721	Nausea but no vomiting				No	No	No	41.4286	married	20.5693	165	56			3.4	No	female	2	1			No	3.77491	No
722	Vomiting	Yes			No	No	No	41.5714	married	26.9655	158.8	68	white	2	4.2		male	1	1	31.07	No	No	3.80077	No
723	Nausea but no vomiting				No	No	No	41.1429	married	26.8136	165	73	white	-5	3.02		female	1	1	39.14	No	No	3.72319	No
724	Nausea but no vomiting				No	No	No	39.4286	married	21.6296	176	67	white	8	3.6		female	2	1	36.72	No		3.41289	No
725	Nausea but no vomiting				No	No	No	40.5714	married	23.015	170.2	66.67	asian	4.544	3.96		male	2	1	35.35	No		3.61976	No
726	Nausea but no vomiting				No	No	No	41.1429	co-habiting	25.1907	167.6	70.76	white		4.892	No	female	2	1	37.44		No	3.72319	No
727	Vomiting		Yes		No	No	No	42	married	21.2917	172.7	63.503	white		3.936		female	1	1	34.22	No	No	3.87834	No
728	Vomiting		Yes		No	No	No	38.8571	married	21.3797	176.6	66.678		3.812	5.08	No	male	1	1	37.52			3.30946	No
729	Vomiting	Yes			No	No	No	38.4286	married	21.7768	179.1	69.853			3.62		male	2	1	27.47			3.23188	No
730	Vomiting	Yes			No	No	No	38.5714	married	20.5126	170.2	59.421	white		3.56		male	1	1	32.91	No	Yes	3.25774	No
731	No nausea or vomiting	No	No	No	No	No	No	39.8571	married						4.52	No	male	2	1	33.42		Yes	3.49047	No
732	Vomiting	Yes			No	No	No	39.2857	married	20.8257	170.2	60.328	white	8.164	3.55		female	2	1	33.86	No	No	3.38703	No
733	Nausea but no vomiting				No	No	No	37.7143	married	23.8521	167.6	67	white	9.204	2.825		male	1	1	34.3	No	No	3.10259	No
734	Nausea but no vomiting				No	No	No	38.7143	married	22.3254	160	57.153	white	14.968	3.05		male	2	1	33.56			3.2836	No
735	No nausea or vomiting	No	No	No	No	No	No	41.7143	married	21.7995	165.1	59.421	white		4.17		female	2	1	39.82	No		3.82663	No
736	Nausea but no vomiting				No	No	No	41.1429	co-habiting	22.7302	175.3	69.85		22.23	3.655	No	male	1	1	30.26	No	Yes	3.72319	No
737	No nausea or vomiting	No	No	No	Yes	No	Yes	27.8571	married	24.222	167.6	68.039	white	-2.722	1.442		male	1	1	35.02	No		1.31836	No
738	Nausea but no vomiting				No	No	No	40.1429	married	25.9981	167.6	73.028		5.444	3.5	No	male	1	1	34.13	No	No	3.54218	No
739	No nausea or vomiting	No	No	No	No	No	No	41.4286	married	25.2105	170.2	73.03	white		4.12		male	2	1	29.72	No	No	3.77491	No
740	Vomiting	Yes	Yes		No	No	No	39.7143	single						3.4	No	female	3	1	39.13	No	No	3.46461	No
741	Nausea but no vomiting				No	No	No	40.5714	married	25.3906	160	65	white		3.89	No	male	1	1	28.05	No		3.61976	No
742	Vomiting				No	No	No	40	co-habiting	23.0398	157.5	57.153	white	9.525	3.43		male	1	1	29.38			3.51633	No
743	Vomiting	Yes	Yes		No	No	No	40	co-habiting		167.6				3.79	No	female	1	1	27.93		No	3.51633	No
744	Vomiting	Yes			No	No	No	39.7143	married	26.1724	158.8	66		11.111	3.33	No	female	2	1	34.15		No	3.46461	No
745	Vomiting	Yes	Yes		No	No	No	41.2857	co-habiting	24.8816	175	76.2		13.16	3.26	No	female	2	1	36.14	No	Yes	3.74905	No
746	No nausea or vomiting	No	No	No	No	No	No	39.5714	married	18.7652	146	40			3.075	No	female	2	1	33.64	No	No	3.43875	No
747	No nausea or vomiting	No	No	No	No	No	No	40	co-habiting	24.1588	169	69		13	3.58	No	female	1	1	39.11		No	3.51633	No
748	Vomiting	Yes			No	No	No	40.1429	married	21.1553	167	59	white	-2	3.22		female	2	1	39.71	No	No	3.54218	No
749	No nausea or vomiting	No	No	No	No	No	No	39.5714	co-habiting	23.6311	152.4	54.885		1.361	3.95	No	male	2	1	38.29			3.43875	No
750	Vomiting	Yes			No	No	No	39.4286	married	25.4092	182.9	85		13	4.64	No	male	1	1	30.66	No	No	3.41289	No
751	Vomiting	Yes			No	No	No	37.2857	married		157.5				3.11		male	3	1	25.61		Yes	3.02501	No
752	No nausea or vomiting	No	No	No	No	No	No	41.8571	married	21.8999	172.7	65.317		5.443	4.62	No	male	1	1	35.17		No	3.85248	No
753	Vomiting	Yes	Yes		No	No	No	39	married	26.4662	154.9	63.503	white	12.497	3.73		male	3	1	31.53		Yes	3.33532	No
754	Vomiting	Yes			No	No	No	39.7143	co-habiting	21.0077	169	60	white	5	3.29		female	1	1	32.63	No		3.46461	No
755	Vomiting	Yes			No	No	No	38	married	20.1296	148.6	44.45	white	3.18	3.005		male	1	1	37.06	No		3.15431	No
756	Vomiting				No	No	No	39.1429	married	21.831	182.9	73.03	white		3.8		male	2	1	33.36	No	No	3.36117	No
757	Nausea but no vomiting				No	No	No	38.1429	married	26.4207	162.6	69.853	white		3.32	No	female	1	1	31.96	No	No	3.18017	No
758	Vomiting	Yes	Yes		No	No	No	40.2857	married			48.99		6.01	4.24		male	3	1	32.1			3.56804	No
759	Vomiting	Yes			No	No	No	38.4286	married	21.698	175.3	66.678	white	19.051	4.24		female	2	1	38.32	No		3.23188	No
760	Nausea but no vomiting				No	No	No	40.5714	married	21.4395	160	54.885	white	15.875	3.2		male	1	1	41.87	No	No	3.61976	No
761	Vomiting	Yes	Yes		No	No	No	40	co-habiting	31.6603	168	89.358			3.38	No	female	1	1	34.57			3.51633	No
762	Nausea but no vomiting				No	No	No	40.5714	co-habiting	20.5858	166.4	57	white	6.5	2.9		female	1	1	37.57	No	No	3.61976	No
763	No nausea or vomiting	No	No	No	No	No	No	38.7143	married	20.8248	161	53.98	white	12.7	3.55		male	2	1	40.47	No	No	3.2836	No
764	Nausea but no vomiting				No	No	No	41.5714	married	19.5259	161.3	50.802	white	10.433	3.64		male	3	1	35.8	No	No	3.80077	No
765	Nausea but no vomiting				No	No	No	40	married	21.2245	175	65		2.8	3.92	No	female	1	1	33.23	No	No	3.51633	No
766	No nausea or vomiting	No	No	No	No	No	No	39.4286	married	19.8352	171	58		9	3.279	No	male	3	1	37.36		No	3.41289	No
767	Vomiting				No	No	No	41.4286	married	48.0062	172.7	143.18	white		4.48	No	male	1	1	33.99		No	3.77491	No
768	Nausea but no vomiting				No	No	No	39.1429	married			53.978			3.93	No	male	4	1	35.15	No	No	3.36117	No
769	No nausea or vomiting	No	No	No	No	No	No	39.5714	married	23.8197	154.9	57.153	white	17.236	3.93		male	2	1	31.55		No	3.43875	No
770	Nausea but no vomiting				No	No	No	38.4286	co-habiting	24.4269	170.2	70.76		18.14	3.34	No	female	2	1	33.33		No	3.23188	No
771	Nausea but no vomiting				No	No	No	39.8571	married	23.3812	157.5	58		10	3.43	No	female	2	1	33.44	No		3.49047	No
772	No nausea or vomiting	No	No	No	No	No	No	40.4286	married	21.0852	160	53.978	white	3.175	3.87		female	1	1	40.54		No	3.5939	No
773	No nausea or vomiting	No	No	No	No	No	No	41.4286	married	24.1808	172.7	72.12	white	8.62	3.92		female	1	1	42.96	No		3.77491	No
774	No nausea or vomiting	No	No	No	No	No	No	40.1429	co-habiting	18.2853	157.5	45.359	white	6.804	3.36		female	3	1	39.6	No		3.54218	No
775	Vomiting	Yes			No	No	No	41.5714	married	21.3039	165	58		4	3.54	Yes	female	1	1	34.9	No	No	3.80077	No
776	No nausea or vomiting	No	No	No	No	No	Yes	35.4286	married	22.3916	170.2	64.864	white	4.989	2.56		female	1	2	34.6	No	Yes	2.68886	No
777	Vomiting	Yes	Yes		No	No	No	39.5714	married	24.8678	167.6	69.853		10.433	3.55		female	1	1	36.21			3.43875	No
778	No nausea or vomiting	No	No	No	No	No	No	40.4286	married	19.4023	171.4	57	white		3.13		female	3	1	35.95			3.5939	No
779	Vomiting				No	No	No	38.5714	single	43.5193	157.5	107.955	white	-0.955	4.16	No	male	4	1	36.53			3.25774	No
780	No nausea or vomiting	No	No	No	No	No	No	39.5714	married	22.6072	167.6	63.503		8.618	3.008	No	male	2	1	31.29		No	3.43875	No
781	No nausea or vomiting	No	No	No	No	No	No	40.4286	married	24.6181	178	78	white	6	3.9	No	female	1	1	32.89		No	3.5939	No
782	Vomiting	Yes	Yes		No	Yes	No	41.7143	married	25.3915	162.6	67.132	white	7.257	3.01		male	1	1	38.05	No	No	3.82663	No
783	Nausea but no vomiting				No	No	No	37.7143	married	23.0042	161.5	60	mixed	0.9	3.1	No	male	2	2	40.35	No	Yes	3.10259	No
784	Nausea but no vomiting				No	No	No	39.7143	co-habiting	26.4308	155	63.5		7.71	3.58	No	female	2	1	44.2		No	3.46461	No
785	Vomiting	Yes			Yes	No	No	38.4286	married	22.3044	162.6	58.97	white	10.88	2.47		female	1	1	36.02		No	3.23188	No
786	Vomiting	Yes			No	No	No	41	married	19.4166	170.2	56.246		16.782	3.64		male	2	1	35.53			3.69733	No
787	No nausea or vomiting	No	No	No	No	No	No	38.4286	married	21.9713	172	65	white	10	3.1		female	2	1	29.51	No	No	3.23188	No
788	No nausea or vomiting	No	No	No	No	No	No	39.7143	co-habiting	27.1287	167.6	76.204	white		4.6		male	3	1	36.57	No		3.46461	No
789	Nausea but no vomiting				No	No	No	38.2857	married	20.0728	162.6	53.07		4.08	3.39	No	female	3	1	42.26			3.20602	No
790	Vomiting	Yes	Yes		No	No	No	38.4286	married	20.8747	170	60.328	white	4.082	3.19		female	4	1	25.34		No	3.23188	No
791	Nausea but no vomiting				No	No	No	41.7143	married	20.9917	165	57.15	white		4.19		male	2	1	37.17	No		3.82663	No
792	Vomiting		Yes	Yes	No	No	No	38.8571	married	23.6169	175.3	72.575	white	7.257	3.79		female	2	1	26.31	No	No	3.30946	No
793	Nausea but no vomiting				No	No	No	39.4286	married			80.65		20.96	3.89	No	female	2	1	33.62			3.41289	No
794	Nausea but no vomiting				No	No	No	40	co-habiting	19.7286	170.2	57.15			2.96	No	male	1	1			No	3.51633	No
795	Vomiting	Yes	Yes	Yes	No	No	No	39.1429	married	25.2205	162.6	66.68		12.7	3.78		male	2	1	29.36			3.36117	No
796	Vomiting	Yes	Yes		No	No	No	42.1429	co-habiting		180.3				4.22	No	male	3	1	37.38	No	No	3.9042	No
797	Vomiting	Yes	Yes	Yes	No	No	No	40.4286	married	26.3049	170.2	76.2		19.05	4.65	No	male	2	1	32.52		No	3.5939	No
798	Nausea but no vomiting				No	No	No	40.1429	married	25.5145	160	65.317	asian		4.02		female	1	1	33.05			3.54218	No
799	Nausea but no vomiting																			37.89	No	No		No
800	Vomiting	Yes			No	No	No	38.7143	married	24.396	162.6	64.5	white		2.91		female	3	1	37.92	No	No	3.2836	No
801	Nausea but no vomiting				No	No	No	42	married	19.5682	178	62	white		4.17		male	1	1	38.08	No		3.87834	No
802	Nausea but no vomiting				No	No	No	39.1429	married	21.1463	178	67	white	0	3.43		male	1	1	36.07	No	No	3.36117	No
803	No nausea or vomiting	No	No	No	No	No	No	39.7143	married	19.1626	172.7	57.153	white	6.347	3.91		male	3	1	35.56	No	No	3.46461	No
804	Nausea but no vomiting				No	No	No	39	married	24.1138	170.2	69.853	mixed	12.701	3.23		male	2	1	33.39			3.33532	No
805	Vomiting	Yes			No	No	No	40	married	23.3324	179.1	74.843		15.061	3.56	No	female	2	1			No	3.51633	No
806	Vomiting				No	No	No	41	married	27.9892	162.6	74	white	4	3.13		female	2	1	39.54	No		3.69733	No
807	Nausea but no vomiting				No	No	No	40	married	27.1809	165	74	white	-0.5	3.9		male	2	1	32.77	No		3.51633	No
808	Vomiting	Yes	Yes		No	No	No	40.2857	co-habiting	27.1287	167.6	76.204		12.7	3.368		female	2	1	41.84	No	No	3.56804	No
809	Nausea but no vomiting				No	Yes	No	39.8571	married	30.1211	160	77.11		16.33	2.55	No	female	1	1	30.15	No	No	3.49047	No
810	Vomiting	Yes	Yes		No	No	No	39.4286	single	19.5882	154.9	47	white		3.24	Yes	female	2	1	29.88		No	3.41289	No
811	Nausea but no vomiting				No	No	No	40.5714	married	23.4236	164	63	white	5.7	3.6		male	1	1	31.22		No	3.61976	No
812	No nausea or vomiting	No	No	No	No	No	No	40.4286	married	19.5313	160	50	white	13	3.31	No	female	2	1	34.9	No	No	3.5939	No
813	Vomiting	Yes	Yes		No	No	No	41.8571	married	21.3002	165.1	58.06		9.53	3.74	No	female	2	1	29.92			3.85248	No
814	Nausea but no vomiting				No	No	No	39.8571	married	23.1289	170.2	67	white	10	3.39		male	2	1	35.98		No	3.49047	No
815	Nausea but no vomiting				No	No	No	40	married				white		4.27		male	2	1	36.92	No	No	3.51633	No
816	Nausea but no vomiting				No	No	No	39.2857	married	23.2575	158	58.06	white		3.6	No	male	2	1	35.38	No		3.38703	No
817	Nausea but no vomiting				No	No	No	40.7143	married	18.0662	163	48			3.455		male	4	1	34.19	No	No	3.64562	No
818	Nausea but no vomiting				No	No	No	39.7143	co-habiting	38.3195	152.4	89		0	3.09		male	1	1	32.03	No	No	3.46461	No
819	Vomiting	Yes			No	No	No	39.4286	married	48.0593	165.1	131	white		4.1		female	2	1	31.32			3.41289	No
820	Vomiting		Yes		No	No	No	40.2857	married	21.8723	152.4	50.8			3.23	No	female	2	1	32.78			3.56804	No
821	Nausea but no vomiting				No	No	No	41.8571	married	31.1153	180.3	101.15		-4.53	3.82	No	female	3	1	27.57		No	3.85248	No
822	Vomiting	Yes			No	No	No	38.4286	married	19.9688	165.1	54.431	white	4.536	2.74		male	2	2			No	3.23188	No
823	No nausea or vomiting	No	No	No	No	No	No	41.2857	married			66.67	white		4.67		female	1	1	32.22			3.74905	No
824	Vomiting	Yes	Yes		No	No	No	40.2857	married	22.5269	177.8	71.214			3.44	No	male	2	1	30.32		No	3.56804	No
825	Vomiting				No	No	No	37.5714	married		182.9		white		2.97	No	female	2	1	41.86	No	No	3.07673	No
826	Nausea but no vomiting				No	No	No	40.4286	co-habiting	27.6216	162.6	73.028		12.701	3.8	No	male	3	1	32.73		No	3.5939	No
827	Nausea but no vomiting				No	No	No	41.2857	married	23.7382	167.6	66.68		12.66	3.49	No	male	1	1	32.42	No		3.74905	No
828	Nausea but no vomiting				No	No	No	39.4286	co-habiting	21.6171	162.6	57.153		7.711	3.09		female	1	1	32.17	No	No	3.41289	No
829	Vomiting	Yes	Yes		No	No	No	40.1429	married	24.1138	170.2	69.853	white		4.44	No	male	1	1	28.12	No	No	3.54218	No
830	Vomiting	Yes			No	No	No	39.2857	co-habiting	19.9856	166.4	55.338	white	15.422	3.27		female	2	1	36.41	No	No	3.38703	No
831	No nausea or vomiting	No	No	No	No	No	No	41	married	22.8387	161.3	59.421	white	4.082	2.98		female	2	1	34.37			3.69733	No
832	Vomiting	Yes			No	Yes	No	40.1429	married	23.414	147.3	50.802	white	10.887	2.6		male	1	1	28.27	No	No	3.54218	No
833	Vomiting				No	No	No	37.8571	married	25.763	174	78	white	-4	3.14		male	1	2	37.31		No	3.12845	No
834	Nausea but no vomiting				No	No	No	40.5714	married	23.5069	163.8	63.07	white	-9.546	2.9		female	1	1	32.99	No	No	3.61976	No
835	Nausea but no vomiting				No	No	No	40	married	23.4566	146	50	white	4.885	2.85		male	1	1	31.71			3.51633	No
836	Nausea but no vomiting				No	No	No	39.5714	married	18.9864	170.2	55	white	-4	2.77		female	1	1	34.12	No		3.43875	No
837	Nausea but no vomiting				No	No	No	40.5714	married	21.4025	175.3	65.77	white	4.08	3.94		male	1	1	25.29	No		3.61976	No
838	Vomiting	Yes	Yes	Yes	No	No	Yes	35.7143	married	21.5226	177.8	68.039	white	10.886	3.86	No	male	1	1	33.59	No		2.74057	No
839	Nausea but no vomiting				No	No	No	39.1429	married	23.1044	175.3	71	white	0	3.38		female	1	1	37.02		No	3.36117	No
840	Vomiting		Yes		No	No	No	38.7143	single	19.4544	171.4	57.153		12.7	3.79		female	2	1	34.97	No	No	3.2836	No
841	Nausea but no vomiting				No	No	No	39.5714	married	20.0728	162.6	53.07	white	15.88	3.88		female	1	1	35.73	No	No	3.43875	No
842	Vomiting	Yes	Yes		No	No	No	38.1429	married	20.8264	170.2	60.33	white		2.61		female	2	1	39.07	Yes	Yes	3.18017	No
843	No nausea or vomiting	No	No	No	No	No	No	41	married	19.5391	167.6	54.885		16.783	3.34	Yes	female	1	1	34.55		No	3.69733	No
844	No nausea or vomiting	No	No	No	No	No	No	38	married	23.5078	165	64		11.6	2.92	No	female	1	1	47.27	Yes	No	3.15431	No
845	Vomiting	Yes	Yes		No	No	No	40.7143	married	32.0183	170	92.533	white	6.35	3.44		male	2	1	32.31	No		3.64562	No
846	No nausea or vomiting	No	No	No	No	Yes	No	42	married		156.2		white		2.89		female	2	1	33.92		No	3.87834	No
847	No nausea or vomiting	No	No	No	No	No	No	40.8571	co-habiting	23.1834	170	67	white	19	4.34	No	male	1	1	36.92	No	No	3.67148	No
848	Vomiting	Yes	Yes		No	No	No	40.2857	married	35.9995	168	101.605	white	-6.351	3.8	No	male	2	1	36.51		No	3.56804	No
849	Nausea but no vomiting				No	No	No	40.1429	married	31.25	160	80	white	-3	3.995		female	2	1	31.2	No		3.54218	No
850	Nausea but no vomiting				No	No	No	41.4286	married	20.4152	170	59	white	15.75	4.08	No	female	2	1	33.97		No	3.77491	No
851	Vomiting	Yes			No	No	No	37.7143	married	22.118	154.9	53.07		10.433	3.75	No	male	2	1	31.41		No	3.10259	No
852	Vomiting			Yes	No	No	No	41.8571	married	19.5259	161.3	50.802	white	2.268	3.96		male	4	1	37.7	No	No	3.85248	No
853	Nausea but no vomiting				No	No	No	40.1429	single	20.9821	170.2	60.781	white	0.908	4.21		male	1	1	37.83		No	3.54218	No
854	Nausea but no vomiting				No	No	No	41.1429	co-habiting	19.598	161	50.8	white	3.18	3.87	No	male	2	1	31.89	No	No	3.72319	No
855	Vomiting		Yes	Yes	No	No	No	38.4286	single	38.3762	154.9	92.08		-3.18	3.15	No	male	3	1	33.51			3.23188	No
856	Vomiting	Yes			No	No	No	40	co-habiting	25.6266	165.1	69.853	white	6.351	3.54		female	3	1	34.26			3.51633	No
857	No nausea or vomiting	No	No	No	No	No	No	40.4286	married	25.6027	150	57.606	white		3.3		male	1	1	32.07	No	No	3.5939	No
858	Nausea but no vomiting				No	No	No	37.8571	married	24.7216	167	68.946	white	23.133	2.56	Yes	female	1	2	38.7		No	3.12845	No
859	Vomiting	Yes	Yes		No	No	No	41.4286	co-habiting		177.8		white		4.13		female	4	1	40.05			3.77491	No
860	Nausea but no vomiting				No	No	No	41.2857	married	18.0427	173	54	white	8.596	3.9		female	1	1	29.42		No	3.74905	No
861	Nausea but no vomiting				No	No	No	40	married	31.5663	177.8	99.79	white	-4.09	3.67		female	2	1	24.95	No	No	3.51633	No
862	No nausea or vomiting	No	No	No	No	No	No	39.5714	married	37.0526	154.9	88.904	white		4.43		male	2	1	39.89		Yes	3.43875	No
863	No nausea or vomiting	No	No	No	No	No	No	37.2857	married	27.965	162.6	73.936	white	4.082	2.75		male	2	1	31.18	No	No	3.02501	No
864	Vomiting		Yes		No	No	No	40.2857	married	20.0692	170	58	white	15	3.48		female	1	1	32.24	No	No	3.56804	No
865	No nausea or vomiting	No	No	No	No	No	No	39.8571	married	30.863	163	82	white		3.6		female	3	1	35.82	No	No	3.49047	No
866	Nausea but no vomiting				No	No	No	38.1429	married	42.7475	170.2	123.831		9.072	3.46		male	1	1	31.66		No	3.18017	No
867	Vomiting	Yes	Yes		No	No	No	38.4286	married		177.8				3.508		female	1	1	32.04	No	No	3.23188	No
868	Vomiting	Yes	Yes		Yes	Yes	No	39	married	30.6374	157.5	76	white	-3	2.4	No	female	2	1	32.71		No	3.33532	No
869	No nausea or vomiting	No	No	No	No	No	No	40.8571	married	28.4969	170.2	82.55		6.35	4.3	No	female	1	1	30.98	No	No	3.67148	No
870	Nausea but no vomiting				No	No	No	39	married	21.5752	157.5	53.52	white		3.4		female	3	1	36.88			3.33532	No
871	Nausea but no vomiting				No	No	No	40.4286	co-habiting	25.5501	159.5	65		3	3.56	No	female	1	1	30.19	No	No	3.5939	No
872	Nausea but no vomiting				No	No	No	41.1429	married	25.7999	157.5	64		7	4.06	No	male	1	1	39.18		No	3.72319	No
873	No nausea or vomiting	No	No	No	No	No	No	40.1429	married			63.503	white	12.701	3.55		male	2	1	26.76	No		3.54218	No
874	Nausea but no vomiting				No	No	No	42	married	26.3751	166.4	73.03	white	6.35	3.48		female	1	1	31.42			3.87834	No
875	Nausea but no vomiting				No	No	No	40.5714	married	20.4246	162.6	54			3.61	No	female	2	1	30.09		No	3.61976	No
876	Vomiting	Yes	Yes		No	No	No	39.4286	married	22.6741	157.5	56.246		19.05	3.82	No	female	2	1	43.41		No	3.41289	No
877	Vomiting	Yes	Yes																	41.79				No
878	Nausea but no vomiting				No	No	No	38.5714	co-habiting	25.8398	154.9	62	white	16.7	3.39		male	1	1	36.73		No	3.25774	No
879	Nausea but no vomiting				No	No	No	39.8571	married	22.2026	172.7	66.22		12.71	3.78	No	female	1	1		No	No	3.49047	No
880	Vomiting	Yes	Yes	Yes	No	No	No	38.5714	married	32.2814	173	96.615	white		3.55		male	4	1	31.21			3.25774	Yes
881	Vomiting	Yes	Yes	Yes	No	No	No	40.1429	co-habiting	20.7609	157.5	51.5	white	0	3.146		male	2	1	25	No		3.54218	No
882	No nausea or vomiting	No	No	No	No	No	No	40.2857	married		176.5				4.12	No	male	2	1	36.05		No	3.56804	No
883	No nausea or vomiting	No	No	No	No	No	No	38.4286	co-habiting	20.8307	167.6	58.513	white		2.78	Yes	female	1	1	26		No	3.23188	No
884	No nausea or vomiting	No	No	No	Yes	Yes	No	39.5714	co-habiting	22.4913	170	65	white	5	2.395		male	1	1	28.88	No	No	3.43875	No
885	No nausea or vomiting	No	No	No	No	No	No	39.5714	married	20.3023	165.1	55.34	white	4.53	3.57	No	male	2	1	38.38		No	3.43875	No
886	Vomiting	Yes	Yes		No	No	No	39.2857	co-habiting	21.6164	160	55.338	white	8.165	4.18		male	2	1	27.43	No	No	3.38703	No
887	Nausea but no vomiting				No	No	No	40.5714	married	22.3562	172.7	66.678	white		3.86		female	4	1	45.49			3.61976	No
888	Nausea but no vomiting				No	No	No	41.2857	married	21.2456	185.4	73.028	white	12.701	3.75		female	2	1	34.75	No		3.74905	No
889	Vomiting			Yes	No	No	No	39.8571	married	26.0262	164	70		0.5	3.4	No	female	2	1			No	3.49047	No
890	Nausea but no vomiting				No	No	No	39.2857	married	26.4207	162.6	69.853	white		3.8		male	3	1	31.04		No	3.38703	No
891	No nausea or vomiting	No	No	No	No	No	No	40.1429	married	26.4207	162.6	69.853			4.74	No	female	1	1	28.03	No	No	3.54218	No
892	Nausea but no vomiting				No	No	No	40	married	19.7531	157.5	49	white	10	3.4		male	2	1	31.3	No	No	3.51633	No
893	No nausea or vomiting	No	No	No	No	No	No	38.1429	married	23.8281	160	61	white	8.853	2.77		male	1	1	29.62	No	No	3.18017	No
894	No nausea or vomiting	No	No	No	No	No	No	38.5714	married	20.4162	162.6	53.978			2.636	No	female	1	1	30.46			3.25774	No
895	Nausea but no vomiting				No	No	No	41.4286	married	23.8462	165.1	65		10	4.035	No	male	2	1	38.67	No		3.77491	No
896	No nausea or vomiting	No	No	No	No	No	No	39.5714	married	22.6072	167.6	63.503	white	9.525	3.64		male	1	1	34.82	No		3.43875	No
897	Vomiting	Yes	Yes	Yes	No	No	No	39	married	25	160	64	white		2.66		female	3	1	26.56		No	3.33532	No
898	No nausea or vomiting	No	No	No	No	No	No	40.2857	married	22.4447	167	62.596	white	8.618	3.215		female	1	1	28.92			3.56804	No
899	No nausea or vomiting	No	No	No	No	No	No	39.2857	married	19.8141	162	52	white	14.678	3.25	No	male	1	1	35.06		No	3.38703	No
900	Vomiting	Yes			No	No	No	40.8571	married	22.0521	172.7	65.771	white	11.029	4.08		male	2	1	31.96		No	3.67148	No
901	Nausea but no vomiting				No	No	Yes	34.7143	married	23.6745	181	77.56	white	4.99	2.52		female	1	1	31.9	No	No	2.55956	No
902	No nausea or vomiting	No	No	No	No	No	No	40.7143	married	22.6319	165.1	61.69			3.56	No	male	1	1	41.59		No	3.64562	No
903	Vomiting	Yes			No	No	No	41.4286	married	25.3906	160	65	white	2	3.4	No	female	1	1	33.04			3.77491	No
904	Nausea but no vomiting				No	No	No	39.5714	married	20.6838	172.7	61.69			3.008		female	1	1				3.43875	No
905	Vomiting	Yes	Yes		No	No	No	39.8571	married	24.0189	162.6	63.503	white		3.32		female	1	1	31.45	No	No	3.49047	No
906	Vomiting			Yes	No	No	No	40.1429	married	28.9921	153.7	68.49		-4.53	3.37	No	male	1	1	38.86		No	3.54218	No
907	Vomiting	Yes			No	No	No	39							3.48	No	female	1	1	36.03	No	No	3.33532	No
908	Vomiting	Yes	Yes		No	No	No	39.1429	married	18.0427	173	54		16.76	3.51	No	male	2	1	30.34		No	3.36117	No
909	No nausea or vomiting	No	No	No	No	No	No	41.7143	married	25.8166	167	72		1	3.9		male	2	1	35.74	No	No	3.82663	No
910	Vomiting	Yes	Yes		No	No	No	40.5714	married	25.5233	170.2	73.936		1.814	3.64	No	female	3	1			No	3.61976	No
911	Nausea but no vomiting				No	No	No	39.4286	married	22.1943	179.7	71.67		17.23	2.9	No	female	1	1	35.98		No	3.41289	No
912	Nausea but no vomiting				No	No	No	40.1429	married	27.4637	160	70.307	white	1.361	3.6		male	3	1	36.97		No	3.54218	No
913	Vomiting	Yes	Yes		No	No	No	40.5714	married	25.5996	157.5	63.503	not_specified	15.876	3.72	No	male	3	1	27.12	No	Yes	3.61976	No
914	Vomiting	Yes	Yes		No	No	No	37	married	19.8026	165.1	53.978	white		2.71	No	female	2	1	33.19			2.9733	No
915	Vomiting	Yes	Yes		Yes	Yes	No	38.5714	co-habiting	19.8495	154.9	47.627	white		1.96		female	1	2	27.54	No	No	3.25774	No
916	Nausea but no vomiting				No	No	No	37	married	27.7344	160	71		2	3.2	No	male	1	1			No	2.9733	No
917	Vomiting			Yes	No	No	No	41.5714	co-habiting	21.2907	172.7	63.5		15.88	3.32	No	female	1	1	36.59		No	3.80077	No
918	Nausea but no vomiting				No	No	No	39.7143	married	18.79	170.2	54.431	white	12.701	3.65		male	2	1	28.28		No	3.46461	No
919	Vomiting		Yes	Yes	No	No	No	38.2857	married	25.1602	160	64.41	white	29.505	3.72	No	female	1	1	33.97		No	3.20602	No
920	Vomiting	Yes	Yes		No	No	No	38.4286	married	18.7101	165.1	51	white		3.03		male	2	1	36.27			3.23188	Yes
921	Vomiting	Yes			No	No	No	41	married	22.4913	170	65		4.8	4.05	No	female	2	1	29.95		No	3.69733	No
922	No nausea or vomiting	No	No	No	No	No	No	41.4286	married	23.297	165.1	63.503	not_specified	12.701	3.84		male	1	1	33.68		No	3.77491	No
923	No nausea or vomiting	No	No	No	No	No	No	39	married	19.1616	172.7	57.15		6.35	3.74	No	female	2	1	40.54		No	3.33532	No
924	No nausea or vomiting	No	No	No	No	No	No	38	married	21.5139	167	60		5	3.42	No	male	1	1	33.5			3.15431	No
925	Nausea but no vomiting				No	No	No	41	married	27.1287	167.6	76.204	white	15.875	3.2		female	2	1	36.04	No		3.69733	No
926	No nausea or vomiting	No	No	No	No	No	No	38.5714	married	21.4536	163	57	white	4	3.36	No	male	1	1	32.87		No	3.25774	No
927	Nausea but no vomiting				No	No	No	39	married	24.7065	167.6	69.4	white	7.711	3.91		male	2	1	23.68	No		3.33532	No
928	No nausea or vomiting	No	No	No	No	No	No	40.8571	married	30.7626	170	88.904	white	11.096	3.32		male	1	1	29.15	Yes		3.67148	No
929	Nausea but no vomiting						Yes	30.1429	married	18.5701	167.6	52.163				No	female	2	1	35.83			1.73209	No
930	Vomiting	Yes	Yes		No	No	No	40.2857	single	21.0938	160	54	white	13	3.41		female	3	1	37.04	No	No	3.56804	No
931	Nausea but no vomiting				No	No	No	39.4286	married	20.8385	154.9	50	white	3	2.76		male	1	1	28.96			3.41289	No
932	No nausea or vomiting	No	No	No	No	No	No	41.1429	married	27.8718	170.2	80.739		15.423	3.296	No	female	2	1	34.6		No	3.72319	No
933	No nausea or vomiting	No	No	No	No	No	No	42.1429	co-habiting		180.3		white		4.479		male	2	1	39.27			3.9042	No
934	Nausea but no vomiting				No	No	No	39.5714	married	21.7598	157.5	53.978	white		3.52	No	male	2	1	39.85		No	3.43875	No
935	No nausea or vomiting	No	No	No	No	No	No	41.4286	single	22.8125	172.7	68.039	white	4.989	4.76		female	1	1	39.15	No		3.77491	No
936	Vomiting	Yes			No	No	No	40	married	25	160	64	african	8	4.26		female	2	1	36.1			3.51633	No
937	Vomiting	Yes	Yes		No	No	No	40.5714	married			66			3.092	No	male	1	1	28.5	No		3.61976	No
938	Nausea but no vomiting				No	No	No	40.2857	co-habiting	27.9856	175.3	86	white	9	3.34		female	2	1	37.27			3.56804	No
939	Nausea but no vomiting				No	No	No	37.7143	married	25.2092	169	72			5.02	No	female	2	1				3.10259	No
940	Nausea but no vomiting				No	No	No	38	married	22.7311	175.3	69.853	white	15.877	3.57		female	2	1	32.89		No	3.15431	No
941	Nausea but no vomiting				No	No	No	41.5714	married	22.818	162.6	60.328	white		3.87		male	2	1	28.5		No	3.80077	No
942	No nausea or vomiting	No	No	No	No	No	No	37.2857	married	21.6171	162.6	57.153		4.536	5		male	3	1	37.98		No	3.02501	No
943	No nausea or vomiting	No	No	No	No	No	No	40.7143	married			58.51	white		3.79		female	1	1	32.68	No		3.64562	No
944	Nausea but no vomiting				No	No	No	40.5714	married	26.0474	165.1	71	white		3.57		female	2	1	35.19		Yes	3.61976	No
945	Nausea but no vomiting				No	No	No	39.1429	married	35.9565	174	108.862	white	-0.907	3.21		female	1	1	29.4	No	No	3.36117	No
946	No nausea or vomiting	No	No	No	No	No	No	42.2857	married	21.5512	154.9	51.71	white	13.15	3.94		male	1	1	35.94	No	No	3.93006	No
947	Vomiting	Yes	Yes		No	No	No	38.7143	married	20.4787	157.5	50.8		9.53	3.508	No	female	3	1				3.2836	No
948	Vomiting	Yes			No	No	No	40.2857	married	20.4168	154.9	48.988	white	4.082	3.12		male	1	1	32.67			3.56804	No
949	Nausea but no vomiting				No	No	No	40.2857	married	24.4017	159	61.69		5.51	3.2	Yes	female	3	1			No	3.56804	No
950	Nausea but no vomiting				No	No	No	40.5714	married	26.6728	162	70		18.9	3.96	No	female	2	1	30.68	No		3.61976	No
951	Vomiting		Yes		No	No	No	37.8571	married	21.7598	157.5	53.978		12.7	2.98	No	female	1	1	30.12	No	No	3.12845	No
952	Vomiting	Yes	Yes		No	No	No	38	married	25.8368	167.6	72.575	white	9.979	3.72	No	male	2	1	30.02		No	3.15431	No
953	Vomiting	Yes	Yes		No	No	No	42	married			67	white	17	3.94	No	female	1	1				3.87834	No
954	Nausea but no vomiting				No	No	No	36.2857	co-habiting	20.8086	174	63		15	2.54	No	female	1	1				2.84401	No
955	Vomiting	Yes	Yes		No	No	No	40.2857	married	22.6061	167.6	63.5	white	0	3.17		female	2	1	30.09			3.56804	No
956	Vomiting	Yes			No	No	No	41.5714	married	37.8011	154.9	90.7	white		4.05		male	2	1	32.61	No		3.80077	No
957	Nausea but no vomiting				No	No	No	38	married	26.4207	162.6	69.853	white	3.175	3.04		male	1	1	32.48	No		3.15431	No
958	Nausea but no vomiting				No	No	No	39.8571	married	25.9695	152	60			3.06	No	female	3	1	35.72			3.49047	No
959	No nausea or vomiting	No	No	No	No	No	No	39.8571	married	35.463	154.9	85.09	mixed		3.28		male	1	1	31.43	No		3.49047	No
960	Vomiting	Yes			No	No	No	41.2857	co-habiting	27.1187	177.8	85.73	white	4.54	3.505		female	1	1	30.79		Yes	3.74905	No
961	No nausea or vomiting	No	No	No	No	No	No	38.7143	co-habiting	19.9792	155	48	white	5	2.75		male	2	1	25.63	No		3.2836	No
962	Nausea but no vomiting				No	No	No	39.2857	married	23.297	165.1	63.503	white	15.876	3.89	No	male	2	1	30.53			3.38703	No
963	Vomiting	Yes	Yes		No	No	No	39.7143	married				white		3.16		male	2	1	32.64		No	3.46461	No
964	Vomiting	Yes			No	No	No	36.2857	married	24.0231	149.9	53.98		12.7	2.9	No	male	1	1	24.11	No		2.84401	No
965	Vomiting		Yes		No	No	No	38.1429	married	23.4375	160	60		13.482	3.09		male	2	1	29.49	No	No	3.18017	No
966	Vomiting	Yes			No	No	No	40.5714	co-habiting	24.8964	170.2	72.12	white	4.08	4.4	No	female	2	1	38.58		No	3.61976	No
967	No nausea or vomiting	No	No	No	Yes	No	No	37.4286	married	20.148	174	61	white	3	2.34		female	1	1	31.21	No	No	3.05087	No
968	Vomiting	Yes			No	No	No	39.7143	married	23.9188	161	62	white	4	3.81	No	male	2	1	30.98			3.46461	No
969	Nausea but no vomiting				No	No	No	37	married	29.3879	167.6	82.55	white	6.41	4.06		male	2	1	36.93	No	No	2.9733	No
970	Vomiting	Yes	Yes		No	No	No	40.8571	married	20.3848	165.1	55.565			3.8	No	female	1	1	32.18		No	3.67148	No
971	No nausea or vomiting	No	No	No	No	No	No	41.7143	married	21.616	162.6	57.15	white	12.7	3.63		male	1	1	36.05		No	3.82663	No
972	Nausea but no vomiting				No	No	No	40.4286	married	27.6223	162.6	73.03		15.87	3.72	No	female	1	1	33.52		No	3.5939	No
973	No nausea or vomiting	No	No	No	No	No	No	41.4286	married	24.1875	157.5	60	white	16	3.755		female	1	1	28.82		No	3.77491	No
974	Nausea but no vomiting				No	No	No	41.5714	married	23.8053	172.7	71	white	12	4.46	No	male	1	1	35.38	No		3.80077	No
975	No nausea or vomiting	No	No	No	No	No	No	41.5714	married	20.0503	162	52.62		11.56	4.19	No	male	2	1	30.62			3.80077	No
976	No nausea or vomiting	No	No	No	No	No	No	41.1429	married	28.3451	162	74.389	white	10.433	3.68		male	1	1	31.51		No	3.72319	No
977	No nausea or vomiting	No	No	No	No	No	No	38.5714	married	20.6155	152	47.63		17.69	3.6	No	male	2	1	40.49		No	3.25774	No
978	Nausea but no vomiting				No	No	No	42	married	23.297	165.1	63.503	white	1.361	3.8	No	female	3	1	34.34		No	3.87834	No
979	No nausea or vomiting	No	No	No	No	No	No	40.1429	married	19.4771	152	45	white	15	3.338		male	2	1	39.43			3.54218	No
980	Nausea but no vomiting				No	No	No	40.7143	married	22.4661	162	58.96	white	9.53	3.75		female	2	1	42.54	No		3.64562	No
981	Nausea but no vomiting				No	No	No	39.1429	married	21.082	160	53.97	white	0.46	3.12		female	1	1	30.94	No		3.36117	No
982	No nausea or vomiting	No	No	No	No	No	No	40.4286	married	21.5512	154.9	51.71	white	4.536	3.256		female	2	1	34.25	No	No	3.5939	No
983	Nausea but no vomiting				No	No	No	41.4286	married	24.5823	170.2	71.21	white	7.72	3.65		male	2	1	32.37		No	3.77491	No
984	Vomiting	Yes	Yes		No	No	No	40.1429	married	23.3309	170.2	67.585	white	4.99	3.67	No	female	4	1	42.58		No	3.54218	No
985	Vomiting	Yes			No	No	No	41.5714	married	18.5414	167	51.71	white	11.793	3.365		male	2	1	31.86		No	3.80077	No
986	Vomiting	Yes	Yes		No	No	No	41.8571	married	24.5585	166.4	68	white	14	3.69		female	4	1	42.02	No	No	3.85248	No
987	Vomiting	Yes	Yes		No	No	No	39.2857	married	27.0892	170.2	78.472	white		3.23		female	1	1	41.78		No	3.38703	No
988	Vomiting	Yes	Yes		No	No	No	41.5714	married	24.977	165	68	white	12	3.55		male	2	1	35.15		No	3.80077	Yes
989	Vomiting	Yes	Yes		Yes	No	No	37.1429	married	21.8929	166	60.328	white	3.175	2.39		female	1	1	32.6	No	No	2.99916	No
990	Vomiting	Yes			Yes	Yes	No	38.4286	married		165		white		2.205		male	2	1	34.51			3.23188	No
991	Vomiting	Yes	Yes		No	No	No	40.1429	married	20.3455	167.6	57.15			3.3	No	male	2	1	31.86	No	No	3.54218	No
992	Vomiting		Yes		No	No	No	40.5714	married	22.3562	172.7	66.678			3.74	No	female	3	1	35.83	No		3.61976	No
993	Nausea but no vomiting				No	No	No	37.5714	married	22.4699	162	58.97		0	2.84	No	female	2	1	42.63		No	3.07673	No
994	Nausea but no vomiting				No	No	No	42.1429	married	23.3294	162.6	61.68	white		3.77		male	1	1	32.82	No	No	3.9042	No
995	Vomiting				No	No	No	37.8571	married	19.6072	169	56	white	1	3.66		female	2	1	34.17		Yes	3.12845	No
996	Vomiting	Yes	Yes	Yes	No	No	No	39	married	35.4286	177.8	112		3	4.94	No	male	3	1	29.46	No	Yes	3.33532	No
997	Vomiting	Yes	Yes		No	No	No	41.4286	married	29.8501	162.6	78.92	white	-1.81	3.56		male	2	1	40.44	No	No	3.77491	No
998	Vomiting	Yes			No	No	No	37.5714	married	42.652	165	116.12	white	6.35	3.2		male	3	1	40.89			3.07673	No
999	Vomiting	Yes	Yes		No	No	No	40	married	26.1224	175	80	white	8	3.04		female	1	1	29.71	Yes	No	3.51633	No
1000	No nausea or vomiting	No	No	No	No	No	No	41.5714	married	19.4902	160	49.895		2.268	3.71	No	male	3	1	39.37		No	3.80077	No
1001	Vomiting		Yes		No	No	No	39.2857	married	41.9847	167.6	117.934	white	8.165	3.85		male	1	1	37.74	No		3.38703	No
1002	Nausea but no vomiting				No	No	No	37	married	26.4989	176.5	82.55		12.7	2.84	No	female	1	1				2.9733	No
1003	No nausea or vomiting	No	No	No	No	No	No	41	married	29.7576	166	82	white	8	3.66		male	1	1	37.74		No	3.69733	No
1004	No nausea or vomiting	No	No	No	No	No	No	40.7143	married	23.6716	174	71.668	white	7.711	3.31		female	1	1	37.81	No	No	3.64562	No
1005	Vomiting	Yes			Yes	Yes	No	37.5714	single		162.6				1.72	No	female	1	1	29.57	No	No	3.07673	No
1006	Vomiting	Yes	Yes		No	No	No	40.2857	married	20.6481	167.6	58			4.08	No	male	1	1	29.64		No	3.56804	No
1007	Vomiting	Yes			No	No	No	40.8571	married	25.9516	170	75	white	10	4.05		male	2	1	35.78	No	No	3.67148	No
1008	No nausea or vomiting	No	No	No	No	No	No	40	co-habiting	20.6704	168.9	58.967	white		3.86		female	1	1	25.3	No		3.51633	No
1009	Nausea but no vomiting				No	No	No	39.1429	co-habiting	27.2852	160	69.85			4.07	No	male	4	1	36.91		Yes	3.36117	No
1010	Vomiting	Yes	Yes		No	No	No	41.4286	married						4.36	No	female	2	1	33.12		No	3.77491	No
1011	Nausea but no vomiting				No	No	No	38.2857	married	23.0178	170.2	66.678	white	0	3.18	No	female	1	1	29.56	No	No	3.20602	No
1012	No nausea or vomiting	No	No	No	No	No	No	39.1429	married	22.9481	167	64	white	4	2.785		male	1	1	26.01	No		3.36117	No
1013	Vomiting	Yes	Yes		Yes	No	Yes	32.8571	married	21.2907	172.7	63.5	white		2.184	No	female	2	1	41.6		Yes	2.2234	No
1014	Vomiting	Yes	Yes		No	No	No	39.7143	married						3.62	No	female	3	1	36.18		No	3.46461	No
1015	Nausea but no vomiting															No					No	No		No
1016	Nausea but no vomiting				Yes	No	Yes	35	married	21.7606	157.5	53.98		3.17	2.4	No	male	1	1	30.11		Yes	2.61128	No
1017	Nausea but no vomiting				No	No	No	39.2857	married	21.3601	167.6	60	white	3	3.485		male	1	1	30.14	No	No	3.38703	No
1018	Vomiting				No	No	No	41	married	27.1178	176	84		16	4.808	No	male	2	1	29.79		No	3.69733	No
1019	Nausea but no vomiting				No	No	No	41.1429	married	25.3666	170.2	73.482	white	14.515	3.89		female	2	1	35.34	No	No	3.72319	No
1020	Vomiting	Yes	Yes		No	No	No	40.4286	married	23.7253	155	57	white	13	2.91		female	1	1	30.84	No	No	3.5939	No
1021	No nausea or vomiting	No	No	No	No	No	No	40.5714	married	24.1054	177.8	76.204		1.814	3.28	No	male	3	1	38.18		No	3.61976	No
1022	Vomiting				No	Yes	No	40	married	22.3562	172.7	66.678		3.175	2.728	No	female	1	1	37.07		No	3.51633	No
1023	Vomiting	Yes			No	No	No	38.5714	married	30.0625	178	95.25			3.7	No	male	2	1	33.8	No	No	3.25774	No
1024	Nausea but no vomiting				No	No	No	41.2857	married	21.8304	182.9	73.028	white	3.176	3.74		male	2	1	30.69			3.74905	No
1025	Nausea but no vomiting				No	No	No	39.1429	married	28.6511	162.6	75.75	white	11.34	3.215		female	2	1	38.9	No	No	3.36117	No
1026	Nausea but no vomiting				No	No	No	41.7143	married	29.3879	167.6	82.55		3.18	3.52	No	male	1	1	34.97		No	3.82663	No
1027	Nausea but no vomiting				No	No	No	42.1429	married	24.8163	175	76	white		4.16	No	male	1	1			No	3.9042	No
1028	Nausea but no vomiting				No	No	No	41.4286	married	20.0728	162.6	53.07	white	1.815	3.21		male	2	1	35.63	No	No	3.77491	No
1029	No nausea or vomiting	No	No	No	No	No	No	40.7143	married	32.8084	152.4	76.2	white		4.06		male	2	1			No	3.64562	No
1030	No nausea or vomiting	No	No	No	No	No	No	37.4286	married		165		white		3.91		male	4	1	37.1	No		3.05087	No
1031	Nausea but no vomiting				No	No	No	38	married	22.7734	160	58.3	white	16.7	2.65		male	2	2	38.12	No	No	3.15431	No
1032	Nausea but no vomiting				No	No	No	41.5714	married	24.8678	167.6	69.853	white	19.958	3.22		female	1	1	29.61	No	No	3.80077	No
1033	Nausea but no vomiting				No	No	No	40.8571	married	28.2591	167.6	79.379		6.35	3.61	No	male	1	1	28.03		No	3.67148	No
1034	Nausea but no vomiting				No	No	No	41.4286	married	23.7382	167.6	66.68	white		4.06		female	1	1	34.17	No	No	3.77491	No
1035	No nausea or vomiting	No	No	No	No	No	No	37.8571	married	18.5121	167.6	52	white		3.1		male	1	2		No		3.12845	No
1036	Vomiting	Yes			No	No	No	40	married	21.2228	179	68	white		3.76		male	2	1	36.55	No	No	3.51633	No
1037	Nausea but no vomiting				No	No	No	40.5714	married	35.6002	167.6	100	white	7	3.135	No	female	2	1	32.06	No	No	3.61976	No
1038	Vomiting	Yes	Yes	Yes	No	No	No	38.2857	married	37.2294	162.6	98.43	white		3.65	No	male	4	1	42.78			3.20602	No
1039	Vomiting	Yes	Yes		No	No	No	37.5714	married		158		white		2.91		male	2	1	34.55			3.07673	No
1040	Vomiting	Yes	Yes	Yes	No	No	No	40.7143	married	22.0781	170.2	63.956	white	17.237	4.385		male	1	1	35.71	No	No	3.64562	No
1041	Nausea but no vomiting				Yes	No	No	36.2857	married	21.4776	167.6	60.33		7.94	2.42		female	2	1	39.16		No	2.84401	No
1042	Vomiting	Yes	Yes		No	No	No	39.7143	married		162.6				3.6	No	female	4	1	35.62		No	3.46461	No
1043	Vomiting	Yes	Yes		No	No	No	39.8571	married	28.7039	160	73.482	mixed	9.072	3.45		male	1	1	28.38		No	3.49047	No
1044	Vomiting	Yes	Yes		No	No	No	40.2857	married	23.7375	167.6	66.678	white		3.92		female	2	1	35.37	No	Yes	3.56804	No
1045	No nausea or vomiting	No	No	No	No	No	No	41.4286	co-habiting	24.0293	172.7	71.668	white		4.23		male	1	1	35.5	No	No	3.77491	No
1046	Nausea but no vomiting				No	No	No	41.1429	married	30.0331	170.2	87	white	13	4.235		male	1	1	33.66		No	3.72319	No
1047	No nausea or vomiting	No	No	No	No	No	No	39.1429	married	23.4018	175	71.668	white		4.02		male	1	1	34.65		No	3.36117	No
1048	Vomiting	Yes			No	No	No	37.4286	co-habiting	21.2551	175.3	65.317	white	4.536	3.72		male	1	1	36.28	No	Yes	3.05087	No
1049	Nausea but no vomiting				No	No	No	42.1429	married	22.8129	172.7	68.04	white		3.66		male	1	1	37.53		No	3.9042	No
1050	Nausea but no vomiting				No	No	No	39.1429	married	20.9625	157.5	52			2.91	No	female	1	1			No	3.36117	No
1051	Nausea but no vomiting				No	No	No	39.7143	married	21.7598	157.5	53.978			3.36	No	male	3	1	36.55		No	3.46461	No
1052	Vomiting	Yes			No	No	No	40.8571	married				white		3.41		female	2	1	28.11	No	No	3.67148	No
1053	Nausea but no vomiting				No	No	No	40.5714	married	21.8999	172.7	65.317		2.722	4.32	No	male	3	1	34.08	No	No	3.61976	No
1054	No nausea or vomiting	No	No	No	No	No	No	41.5714	co-habiting	26.6879	177.8	84.368	white		4.26		male	2	1	32.48	No		3.80077	No
1055	Nausea but no vomiting				No	No	No	41.7143	married	22.4459	167.6	63.05		17.24	3.3	No	female	1	1	28.85		No	3.82663	No
1056	Vomiting	Yes	Yes		No	No	No	40	married	25.1791	175	77.111	white	5.443	3.08		female	1	1	33.33	No	No	3.51633	No
1057	Nausea but no vomiting				No	No	No	41.1429	married	23.9935	175	73.48	white	13.61	3.01		female	3	1	29.79			3.72319	No
1058	Nausea but no vomiting				No	No	No	41.1429	married						3.228	No	male	1	1	34.54			3.72319	No
1059	Nausea but no vomiting				No	No	No	41.4286	married	23.3328	162.6	61.689			3.92	No	male	3	1	36.49		No	3.77491	No
1060	No nausea or vomiting	No	No	No	No	No	No	42.4286	married	21.2585	168	60	white	14	4.35		male	1	1	27.36	Yes	Yes	3.95592	No
1061	No nausea or vomiting	No	No	No	No	No	No	40.4286	married	23.0933	185.4	79.379	white	14.968	4.16		male	3	1	36.83		No	3.5939	No
1062	Nausea but no vomiting				No	No	No	41.1429	married	17.398	177.8	55	white	13	3.91		male	1	1	33.92	No	No	3.72319	No
1063	Vomiting	Yes	Yes	Yes	No	No	No	40.4286	married	26.6116	172.7	79.37	white	12.7	3.12		male	2	1	35.05	No	No	3.5939	No
1064	No nausea or vomiting	No	No	No	No	No	No	39.5714	married	24.3865	154.9	58.513	white		2.93	No	female	1	1				3.43875	No
1065	Vomiting	Yes			No	No	No	39.2857	married	25.6287	161.3	66.68	white	19.05	4.54		female	2	1	28.93		Yes	3.38703	No
1066	Nausea but no vomiting				No	No	No	41.7143	married	24.4646	163	65		5	3.312	No	female	1	1	27.03	No	No	3.82663	No
1067	Nausea but no vomiting				No	No	No	40.7143	married	16.609	170	48		4.6	3.396	No	female	1	1	36.48	No	No	3.64562	No
1068	Nausea but no vomiting				No	No	No	39.5714	married	22.9301	167.6	64.41	white	2.27	3.72		male	3	1	38.9	No		3.43875	No
1069	Vomiting	Yes	Yes		Yes	No	Yes	35.7143	married	20.5061	152.4	47.627	white	7.373	2.46		male	1	1	26.61		No	2.74057	No
1070	Vomiting	Yes	Yes		No	No	No	40.7143	married		175.3		white		3.936		female	2	1	35.23	No		3.64562	No
1071	No nausea or vomiting	No	No	No	No	No	No	38.7143	married	22.818	162.6	60.328	white	4.989	3.82		male	1	1	31.02	No	Yes	3.2836	No
1072	Nausea but no vomiting				No	No	No	41.5714	married	22.9894	162.6	60.781	white	9.979	3.27		female	3	1	38.73		No	3.80077	No
1073	Nausea but no vomiting				No	No	No	37.7143	married	21.172	154.9	50.8		6.35	3.228		male	3	1				3.10259	No
1074	No nausea or vomiting	No	No	No	No	No	No	41.7143	married	33.5286	172.7	100		4.8	4.47	No	male	1	1	37.04		No	3.82663	No
1075	Nausea but no vomiting				No	No	No	38.5714	co-habiting	38.5208	165.1	105		0	3.77	No	female	1	1	25.21	Yes		3.25774	No
1076	Vomiting	Yes	Yes		No	No	No	41.5714	married	20.8949	152.4	48.53	white	7.26	3.66	No	male	1	1	32.53			3.80077	No
1077	Nausea but no vomiting				No	No	No	41	married	24.2069	162.6	64	white	11	3.71		female	1	1	34.96		No	3.69733	No
1078	Vomiting	Yes	Yes		No	No	No	39.8571	married	36.9562	172.7	110.223	chinese	6.347	3.84		female	1	1	25.82		No	3.49047	No
1079	No nausea or vomiting	No	No	No	No	No	No	40.4286	married		170.2		white		3.9	No	female	1	1	38.09		No	3.5939	No
1080	Nausea but no vomiting				No	No	No	39.1429	married	24.4646	163	65	white	13	3.36		female	2	1	38.39	No	No	3.36117	No
1081	Nausea but no vomiting				No	No	No	41.7143	married	22.3837	172	66.22	white	16.33	4.34		male	1	1	29.58	No	No	3.82663	No
1082	No nausea or vomiting	No	No	No	No	No	No	39.7143	co-habiting	20.4038	170	58.967			3.628	No	male	1	1	34.63		No	3.46461	No
1083	Nausea but no vomiting				No	No	No	38.1429	married	17.7698	179.1	57	white	3.4	3.54		male	1	1	33.49			3.18017	No
1084	No nausea or vomiting	No	No	No	No	No	No	40.2857	married			56	white	10	3.85		male	2	1	36.11	No		3.56804	No
1085	Nausea but no vomiting				No	No	No	39.5714	married	28.7154	171.4	84.36	white	0.91	3.365		female	2	1	38.6	No	No	3.43875	No
1086	No nausea or vomiting	No	No	No	No	No	No	40.2857	married		170.2		white		3.9		female	2	1	34.04		No	3.56804	No
1087	Vomiting	Yes			No	No	No	39.2857	married	18.3056	161.3	47.627	white	6.351	3.34		female	2	1	31.12	No		3.38703	No
1088	Nausea but no vomiting				No	No	No	39.7143	married	20.898	175	64	white	11	3.7		female	1	1	30.57	No	No	3.46461	No
1089	Nausea but no vomiting				No	No	No	40.7143	married	21.2245	175	65		11	4.48	No	male	1	1	31.23	No	Yes	3.64562	No
1090	Nausea but no vomiting				No	No	No	38.8571	married	24.2069	162.6	64	white	18.5	3.26		male	1	1	31.85	No	No	3.30946	No
1091	Nausea but no vomiting				No	No	No	39.8571	co-habiting		170.2				4.25	No	female	2	1	32.11	No	No	3.49047	No
1092	Nausea but no vomiting				No	No	No	40.8571	married	22.8113	167.5	64	white		3.8	Yes	male	1	1	33.52		No	3.67148	No
1093	Nausea but no vomiting				No	No	No	40	married	18.9293	168.9	54	white		3	No	female	2	1	31.96	No	No	3.51633	No
1094	No nausea or vomiting	No	No	No	No	No	No	38	co-habiting	27.9551	165.1	76.2	white	-2.26	3.22		female	1	1	31.91		Yes	3.15431	No
1095	Nausea but no vomiting				No	No	No	41.8571	co-habiting	24.2824	175.3	74.62		14.28	3.84	No	male	3	1	36.67		No	3.85248	No
1096	Vomiting	Yes	Yes		No	No	No	40.2857	married	30.689	170.2	88.9	white		3.7		female	3	1	25.64	No	No	3.56804	No
1097	No nausea or vomiting	No	No	No	No	No	No	41.1429	co-habiting	26.2493	162.6	69.4	white		3.74		female	2	1	32.5			3.72319	No
1098	Nausea but no vomiting				No	No	No	40.2857	married	23.4221	156	57	white	0	3.54		male	2	1	33.53	No		3.56804	No
1099	Nausea but no vomiting				No	No	No	41.1429	co-habiting	24.2188	160	62	white		3.22		female	1	1	30.25	No	No	3.72319	No
1100	Nausea but no vomiting				No	No	No	39.2857	married	22.1893	156	54		3	3.7	No	male	2	1	34.43	No		3.38703	No
1101	Nausea but no vomiting				No	No	No	40.1429	co-habiting	20.4162	162.6	53.978	white	6.35	3.16	No	male	1	1	37.96	No		3.54218	No
1102	Vomiting	Yes	Yes		No	No	No	39.8571	married	18.0833	175.3	55.57	white	7.93	3.232		male	1	1	35.03	No	No	3.49047	No
1103	Vomiting	Yes	Yes		No	No	No	38.8571	married	20.4717	149.9	46			2.82	No	female	1	1	31.21			3.30946	No
1104	Vomiting	Yes	Yes	Yes	No	No	No	41.7143	married	25.9981	167.6	73.028		2.722	3.76	No	female	2	1	29.11	No	Yes	3.82663	No
1105	No nausea or vomiting	No	No	No	No	No	No	37.4286	married	24.1138	170.2	69.853		6.351	2.78	No	male	3	1	32.07		No	3.05087	No
1106	Vomiting		Yes		No	No	No	40.5714	married				white		3.84		male	1	1	31.75	No	Yes	3.61976	No
1107	No nausea or vomiting	No	No	No	Yes	No	No	36.8571	married	19.1844	159	48.5		7.4	2.45		male	2	1	40.18		No	2.94744	No
1108	Vomiting	Yes	Yes		No	No	No	39.7143	single	19.8445	160	50.802			4.4	No	male	1	1	25.3	No	No	3.46461	No
1109	Vomiting	Yes	Yes		Yes	No	Yes	33.2857	married	20.8264	170.2	60.33	white		1.76	No	female	2	1	26.84	Yes		2.30098	No
1110	Nausea but no vomiting				No	No	No	39	married				white		2.91		female	3	1			No	3.33532	No
1111	Nausea but no vomiting				No	No	No	41.8571	married	30.2978	152	70	white	12	4.48	Yes	male	2	1				3.85248	No
1112	Vomiting	Yes	Yes		No	No	No	41.1429	married	19.077	165.1	52	white	8	4	No	male	4	1	33.51	No	No	3.72319	No
1113	Nausea but no vomiting				No	No	No	36.1429	married	23.7382	167.6	66.68			2.89	No	male	1	1	31.89			2.81815	No
1114	Vomiting	Yes			No	No	No	39.2857	married	22.3242	160	57.15	white	11.8	3.3		female	1	1				3.38703	No
1115	Nausea but no vomiting				No	No	No	39.5714	married	19.0546	167.6	53.524	white		3.4		female	2	1	34.63	No	No	3.43875	No
1116	Vomiting				No	No	No	40.5714	married	32.4255	162.6	85.729	white	3.175	3.96		male	2	1	25.86			3.61976	No
1117	No nausea or vomiting	No	No	No	No	No	No	38.4286	single	43.3959	175.3	133.356	white		4.165		male	3	1	39.56	No	No	3.23188	No
1118	Vomiting	Yes	Yes		No	No	No	37.2857	single	27.5833	173	82.554	white		3.83		female	2	1	35.08	No	Yes	3.02501	Yes
1119	Vomiting	Yes	Yes	Yes	No	No	No	38.1429	married	18.4965	174	56			2.51	No	female	2	2	31.11		No	3.18017	No
1120	No nausea or vomiting	No	No	No	No	No	No	41	married		178				3.91	No	female	1	1				3.69733	No
1121	Vomiting	Yes	Yes	Yes	No	No	No	40	co-habiting	16.6933	166	46	white	14	3.58		male	1	1	29.67	No	No	3.51633	Yes
1122	Vomiting	Yes	Yes		No	No	No	39.7143	married						3.48		male	3	1	34.32		No	3.46461	No
1123	Nausea but no vomiting				No	No	No	40.4286	married	31.7739	172	94	white		3.26		male	2	1	35.75	No	No	3.5939	No
1124	No nausea or vomiting	No	No	No	No	No	No	41	married	25.9516	170	75		20	3.4	No	male	1	1	33.02	No	No	3.69733	No
1125	No nausea or vomiting	No	No	No	No	Yes	No	41.1429	married				white		2.77	No	female	2	1	29.38		Yes	3.72319	No
1126	Nausea but no vomiting				No	No	No	39.4286	married	21.793	160	55.79			3.01	No	female	2	1	35.86		No	3.41289	No
1127	No nausea or vomiting	No	No	No	No	No	No	40.1429	married	22.818	162.6	60.328	white	15.876	3.4		female	3	1	38.05	No	No	3.54218	No
1128	Vomiting	Yes	Yes		No	No	No	38.2857	married				white		2.77	No	female	3	1	35.47		No	3.20602	No
1129	Vomiting	Yes	Yes	Yes	No	No	No	39.5714	married	25.9981	167.6	73.028	white	25.402	3.26		male	2	1	32.65	No	No	3.43875	No
1130	Vomiting	Yes			No	No	No	40.8571	married		162.6		white		4.05		male	2	1	25.52	No	No	3.67148	No
1131	Nausea but no vomiting				No	No	No	39.1429	co-habiting	26.9958	170	78.018	white	-4.99	3.64		male	1	1	28.61		No	3.36117	No
1132	Vomiting	Yes	Yes		No	No	No	39	married	23.7843	157.5	59	white	2	2.97		female	2	1			No	3.33532	Yes
1133	Nausea but no vomiting				No	No	No	40.1429	married	26.4855	153	62	white	13	4.01		female	3	1	39.36	No	Yes	3.54218	No
1134	Nausea but no vomiting				No	No	No	39.2857	married	24.705	162.6	65.317		11.794	3.41	No	male	1	1			No	3.38703	No
1135	Vomiting		Yes		No	No	No	38.8571	married	25.3589	163.8	68.039	white		3.62		female	2	1	41.31	No	No	3.30946	No
1136	No nausea or vomiting	No	No	No	No	No	No	40.2857	married	25.7791	152.4	59.874	white		2.95		female	2	1	28.9	No		3.56804	No
1137	Vomiting	Yes	Yes		No	No	No	36	married	33.0791	154.9	79.37	white	-1.81	2.72		male	1	1	33.67	Yes		2.79229	No
1138	Vomiting	Yes			No	No	No	38.8571	married	25.7932	165.1	70.307		1.361	3.05		male	2	1	36.39	No		3.30946	No
1139	No nausea or vomiting	No	No	No	No	No	No	41.7143	married	24.0178	162.6	63.5		23.59	4	No	male	1	1	31.04		Yes	3.82663	No
1140	Vomiting	Yes			No	No	No	41.7143	co-habiting		162.6				3.84	No	male	3	1	32.14	No	No	3.82663	No
1141	No nausea or vomiting	No	No	No	No	No	No	40.4286	co-habiting	27.1816	157	67	white	0	2.98		male	1	1	36.42	No	No	3.5939	No
1142	Vomiting	Yes	Yes		No	No	No	40.2857	married	21.123	172.7	63	white	17	3.69		female	2	1	32.19	No	No	3.56804	No
1143	Vomiting	Yes	Yes		No	No	No	38.4286	co-habiting	25.1429	154.9	60.328	white	9.979	3.02		male	2	1	36.33	No	Yes	3.23188	No
1144	No nausea or vomiting	No	No	No	No	No	No	41	co-habiting	27.2852	160	69.85	white	0	3.35	No	male	2	1	31.81	No	No	3.69733	No
1145	Vomiting	Yes			No	No	No	39.1429	married	29.988	157.5	74.389	white	0	3.83		male	3	1	38.85			3.36117	No
1146	No nausea or vomiting	No	No	No	No	No	No	38.2857	married	22.818	162.6	60.328	white		4.59		female	2	1	36.03			3.20602	No
1147	No nausea or vomiting	No	No	No	No	No	No	40.8571	married		157.5				3.312	No	female	1	1			Yes	3.67148	No
1148	No nausea or vomiting	No	No	No	No	No	No	40.2857	married	23.3328	162.6	61.689	white	16.783	3.885		male	1	1	33.56	No	No	3.56804	No
1149	No nausea or vomiting	No	No	No	No	No	No	40.7143	married	18.7816	160	48.081	white	6.35	3.54		female	3	1	38.47	No	No	3.64562	No
1150	Vomiting	Yes	Yes		No	No	No	40.4286	married		170.2				3.28	No	female	2	1	25.4			3.5939	No
1151	Vomiting	Yes			No	No	No	38.1429	married	21.3747	168	60.328	white		2.98		male	1	1	38.44	No	No	3.18017	No
1152	Nausea but no vomiting				No	No	No	39.1429	co-habiting	19.5313	160	50	white	10	3.32		male	3	1	27.16			3.36117	No
1153	Nausea but no vomiting				No	No	No	40	married	20.3696	175.3	62.596	white	16.783	3.69		male	1	1	32.8			3.51633	No
1154	No nausea or vomiting	No	No	No	No	No	No	41	married	22.5257	177.8	71.21	mixed	1.37	3.82		female	1	1	36.18	No	No	3.69733	No
1155	No nausea or vomiting	No	No	No	No	No	No	39.1429	married	22.6072	167.6	63.503	white	12.697	3.459		female	2	1	31.19	No		3.36117	No
1156	Vomiting	Yes	Yes		No	No	No	41.4286	married	30.689	170.2	88.9		11.34	3.228	No	male	1	1	36.2		No	3.77491	No
1157	Vomiting	Yes			No	No	No	38.8571	married	28.8228	162.6	76.204	white	-1.361	3.21		female	3	1	29.53		No	3.30946	No
1158	Nausea but no vomiting				No	No	No	40.5714	married	34.7281	160	88.904	white		3.975		male	3	1			No	3.61976	No
1159	Nausea but no vomiting				No	No	No	38.8571	married	26.6147	172.7	79.379	white	28.101	4.47		male	3	1	43.02	No	No	3.30946	No
1160	Nausea but no vomiting				Yes	No	Yes	34.7143	married	22.349	158	55.792		5.897	1.82	No	female	1	1	34.04	Yes	No	2.55956	No
1161	No nausea or vomiting	No	No	No	No	No	No	39.1429	married	24.8059	160	63.503		12.701	3.712	No	male	2	1	34.59	No	No	3.36117	No
1162	Nausea but no vomiting				No	No	No	40.5714	married	20.3135	166.4	56.246	white		3.01		female	3	1	35.09	No	No	3.61976	No
1163	Nausea but no vomiting				No	No	No	38.1429	married	22.6072	167.6	63.503	white	15.867	3.77		male	2	1	35.36	No	No	3.18017	No
1164	Vomiting	Yes	Yes		No	No	No	39.1429	married	23.9199	160	61.235	white	0.454	3.37		female	2	1	34.07	No		3.36117	No
1165	No nausea or vomiting	No	No	No	No	No	No	38.5714	married	24.7495	168	69.853	white	12.701	2.96	No	male	2	1	32.4		No	3.25774	No
1166	Vomiting	Yes			No	No	No	41	married	24.7062	162.6	65.32	white	19.05	3.74		female	2	1	35.29		Yes	3.69733	No
1167	Vomiting	Yes	Yes		No	No	No	37.4286	single	24.1859	160	61.916	white	11.112	3.43		male	1	1	36.37		No	3.05087	No
1168	Vomiting	Yes	Yes		No	No	No	39.5714	married	20.3023	165.1	55.34		2.27	3.89		male	2	1	32.21		No	3.43875	No
1169	Vomiting	Yes	Yes		No	No	No	39.8571	married	19.1488	156.2	46.72	white	3.18	3.325		male	1	1	28.88	No		3.49047	No
1170	Vomiting	Yes			Yes	Yes	No	37	married	20.8881	151	47.627		9.526	2.205		female	2	1	34.07		No	2.9733	No
1171	Vomiting	Yes			No	Yes	No	40.5714	married	18.1787	152	42	white	9	2.74		female	1	1	34.03	No	No	3.61976	No
1172	Vomiting	Yes	Yes		No	No	No	39.2857	married	24.5322	162.6	64.86	asian	2.27	3.76		male	2	1	32.42	No	No	3.38703	No
1173	Nausea but no vomiting				No	No	No	40.4286	married	19.0834	177.8	60.328	white	12.7	3.255		male	2	1	31.44	No		3.5939	No
1174	Nausea but no vomiting				No	No	Yes	35.4286	married	23.9625	165.1	65.317	white	-3.628	2.84	No	male	1	1	31.98			2.68886	No
1175	Vomiting	Yes			No	No	No	41.5714	co-habiting	20.9306	162.6	55.338	white		4.34		male	2		40.87	No	No	3.80077	No
1176	No nausea or vomiting	No	No	No	No	No	No	36.5714	married			65.77	white	4.08	3.33		male	1	1	36.5			2.89572	No
1177	Nausea but no vomiting				No	No	No	40.7143	married	23.1044	175.3	71	white		4.16		male	1	1	28.8		No	3.64562	No
1178	Nausea but no vomiting				No	No	No	39.4286	married	24.6415	170	71.214	white		4.405		male	2	1	27.1	No	Yes	3.41289	No
1179	No nausea or vomiting	No	No	No	No	No	No	40.7143	married	21.5646	172.7	64.317	white	8.711	3.4		female	1	1	31.07	No	No	3.64562	No
1180	Nausea but no vomiting				No	No	No	39.4286	married	29.0249	157.5	72		-2	3.495	No	male	2	1	33.22	No	No	3.41289	No
1181	Nausea but no vomiting				No	No	No	36.1429	married	26.2031	157.5	65			2.53	No	female	1	1	29.69		No	2.81815	No
1182	Nausea but no vomiting				No	No	No	40.8571	co-habiting	21.6315	167	60.328	white	9.522	3.59		male	1	1	33.63	No		3.67148	No
1183	Nausea but no vomiting				No	No	No	37.1429	married	20.6893	171.4	60.781	white		2.955		female	1	1	32.21	No	No	2.99916	No
1184	No nausea or vomiting	No	No	No	No	No	Yes	35.4286	co-habiting	23.7118	163	63	white	3	2.58	No	female	1	1	29.82	No	No	2.68886	No
1185	Nausea but no vomiting				No	No	No	41	married		172.7		african		3.415		female	2	1	39.51	No	No	3.69733	No
1186	Nausea but no vomiting				No	No	No	38.5714	married	20.5693	165	56		0	2.96	No	female	1	1	29.86		No	3.25774	No
1187	Vomiting	Yes	Yes		No	No	No	40	co-habiting	20.3125	160	52	white	5	3.89		male	2	1	36.31	No	No	3.51633	No
1188	Nausea but no vomiting				No	No	No	39.1429	married	25.2595	170	73		17	3.83	No	male	2	1	38.55	No	No	3.36117	No
1189	Nausea but no vomiting				No	No	No	40.5714	married	28.9701	166	79.83	white		3.83		male	2	1	34.89		Yes	3.61976	No
1190	Vomiting	Yes			No	No	No	38.1429	married	29.4907	154.9	70.76	white		3.18		female	3	1	31.54		No	3.18017	No
1191	Vomiting	Yes	Yes		No	No	No	40.5714	married	31.7864	170.2	92.079		3.175	3.865	No	male	2	1	29.96		No	3.61976	No
1192	Nausea but no vomiting				No	No	No	40.5714	married	28.7437	172.7	85.729	asian	3.175	4.242	No	male	3	1	34.4			3.61976	No
1193	Vomiting	Yes			No	No	No	40	married	25.234	157.5	62.596	white	4.989	3.09		female	4	1	37.71	No	Yes	3.51633	No
1194	Vomiting	Yes	Yes		No	No	No	39.8571	married	20.6759	176.5	64.41		3.629	3.11	No	female	3	1	40.37			3.49047	No
1195	No nausea or vomiting	No	No	No	No	No	No	39	single	22.6563	160	58	white	14	3.15		male	1	1	42.85	No	No	3.33532	No
1196	Vomiting	Yes	Yes		No	No	No	39.1429	married	21.9614	167.6	61.689	white	3.628	3.86	No	female	1	1	30.44			3.36117	No
1197	Vomiting	Yes	Yes	Yes	No	Yes	No	41.5714	married	25.7198	162.6	68		14	2.99	No	female	1	1			No	3.80077	No
1198	Nausea but no vomiting				No	No	No	41					white		3.4		male	4	1				3.69733	No
1199	Nausea but no vomiting				No	No	No	39.4286	married	19.9684	165.1	54.43	white	6.35	3.98		male	3	1	36.03	No		3.41289	No
1200	Vomiting	Yes	Yes		No	No	No	39.8571	married	29.0657	170	84		10	3.52		female	2	1	34.41		No	3.49047	Yes
1201	Nausea but no vomiting				No	No	No	41.5714	married	24.2412	172.7	72.3	white	11	4.5		female	3	1			No	3.80077	No
1202	Nausea but no vomiting				No	No	No	41.8571	married	23.5078	165	64	not_specified		3.93		female	1	1	28.56	No	No	3.85248	No
1203	Vomiting	Yes	Yes		No	No	No	39.1429	married	21.0828	154	50		3	3		male	1	1	25.66	No	No	3.36117	No
1204	No nausea or vomiting	No	No	No	No	No	No	39.1429	married	22.4699	170.2	65.091	white	11.113	3.41		female	3	1	37.53		No	3.36117	No
1205	Vomiting	Yes			No	No	No	40.5714	married		154.9		white		3.74	No	male	2	1	29.05	No	No	3.61976	No
1206	No nausea or vomiting	No	No	No	No	No	No	41	married	19.1467	155	46	white	10	3.02		female	2	1	31.04	No	No	3.69733	No
1207	Vomiting	Yes	Yes		No	No	No	36.5714	married	18.8865	158.8	47.627		3.175	2.9	No	male	2	1	32.57			2.89572	No
1208	No nausea or vomiting	No	No	No	No	No	No	39.4286	married	26.2932	165.1	71.67			2.98	No	male	2	1	37.7			3.41289	No
1209	Nausea but no vomiting				No	Yes	No	40.4286	married	21.8525	163	58.06	white	7.25	2.63		female	1	1	32.86	No	No	3.5939	No
1210	No nausea or vomiting	No	No	No	No	No	No	39.5714	married	25.0593	173	75	white	8	3.75		female	2	1	34.05		No	3.43875	No
1211	No nausea or vomiting	No	No	No	No	No	No	40.7143	married	24.1646	170.2	70	white	20	3.99		female	1		33.19	No	No	3.64562	No
1212	Nausea but no vomiting				No	No	No	40.7143	married		175.3		white		3.98		male	6	1	41.27	No		3.64562	No
1213	No nausea or vomiting	No	No	No	No	No	No	39	single	19.2008	157.5	47.63			3.06	No	male	2	1	31.63			3.33532	No
1214	Vomiting				No	No	No	37.4286	married	23.5656	160	60.328	white		2.87		female	1	1	31.85	No	No	3.05087	Yes
1215	Nausea but no vomiting				No	No	No	40	married	29.2875	165.1	79.832	white		4.06	No	male	3	1	34.78		No	3.51633	No
1216	Nausea but no vomiting				No	No	No	41.2857	married	21.6171	162.6	57.153		2.268	3.852	No	male	1	1			No	3.74905	No
1217	Vomiting	Yes			No	No	No	39.7143	married	19.1626	172.7	57.153	white		3.64	Yes	female	1	1	32.91		No	3.46461	No
1218	Nausea but no vomiting				No	No	No	41.5714	married	24.4646	163	65		12	3.49	No	male	1	1	35.61	No	No	3.80077	No
1219	Vomiting	Yes	Yes				No	38.8571	married	23.4146	167.6	65.771	white	16.783		No	male	3	1	36.98		No	3.30946	No
1220	Nausea but no vomiting				No	No	No	41	married	23.2959	165.1	63.5		2.72	3.67	No	male	3	1	30.39	No	No	3.69733	No
1221	Vomiting	Yes	Yes		No	No	No	41.7143	co-habiting	19.217	167.6	53.98			3.9	No	male	2	1	37.77		No	3.82663	Yes
1222	Vomiting	Yes	Yes	Yes	No	No	No	37.8571	co-habiting	28.5266	160	73.028	white	4.763	3.18		male	1	1	28.6	No	Yes	3.12845	No
1223	Vomiting	Yes	Yes		No	No	No	40.5714	married				white		3.17		male	1	1			No	3.61976	No
1224	Nausea but no vomiting				No	No	No	41.8571	married	22.0955	177.8	69.85	white	6.81	3.83	Yes	male	1	1	30.81	No		3.85248	No
1225	Nausea but no vomiting				No	No	No	40.4286	single	24.841	163	66	white	26	3.23		female	1	1	32.83	No	Yes	3.5939	No
1226	Nausea but no vomiting				No	No	No	37.8571	married	22.7841	167.6	64		4	3	No	female	2	1	36.7		No	3.12845	No
1227	Vomiting	Yes	Yes		No	No	No	40.5714	married	22.6705	177.8	71.668	white	1.36	3.06		female	1	1	29.37			3.61976	No
1228	Vomiting	Yes			No	No	No	39	co-habiting	26.0461	160	66.678	white	4.082	2.7		female	1	1	21.16	No		3.33532	No
1229	Vomiting	Yes			No	No	No	40.8571	married	21.3599	159	54	white	2	3.28		female	2	1	30.9		No	3.67148	No
1230	Vomiting	Yes			No	No	No	40.7143	married						4.1	No	male	2	1	30.49		No	3.64562	No
1231	Vomiting	Yes			No	No	No	41.1429	married	23.7843	157.5	59	white	19.925	3.74		male	2	1	23.83	No	No	3.72319	No
1232	Nausea but no vomiting				No	No	No	41.7143	married	19.5965	166	54	white	5	3.76		male	1	1	30.94		No	3.82663	No
1233	Vomiting	Yes	Yes		No	No	No	37	married	20.148	174	61	white		3.19		female	2	1	32.95			2.9733	No
1234	Nausea but no vomiting				No	No	No	39.7143	married	19.7004	167.6	55.338		14.969	3.56	No	female	2	1	36.39		No	3.46461	No
1235	Vomiting	Yes	Yes		No	No	No	42	married	19.2241	167.6	54	white	2	3.86		male	3	1	36.24	No	No	3.87834	No
1236	Nausea but no vomiting				No	No	No	39.4286	married	20.4562	163.8	54.885	white	18.597	3.26		female	1	1	39.55	No		3.41289	No
1237	Nausea but no vomiting				No	No	No	40.4286	married	24.1138	170.2	69.853	white		3.81		female	3	1	29.56			3.5939	No
1238	Nausea but no vomiting				No	No	No	39.2857	married	27.9566	165.1	76.204	white	5.896	3.424	No	female	1	1	35.39		No	3.38703	No
1239	Vomiting		Yes		No	No	No	41	married	21.7212	172	64.26			3.68	No	female	2	1	28.11		No	3.69733	No
